# Supplementary material for: DNA methylation during human adipogenesis and the impact of fructose
Source: Genes Nutr. 2020 Nov 26;15:21. doi: 10.1186/s12263-020-00680-2 (PMC7691080; doi:10.1186/s12263-020-00680-2)
Supplement: Supplementary file 2 — Additional file 2. Supplementary tables. [file 12263_2020_680_MOESM2_ESM.xlsx]

## Sheet: Captions
Table S1: Differentially methylated positions (DMPs) found on DEGs at A) 192 and B) 384 hours
Table S2: Information about genes found to be differentially methylated/expressed at A) 192 and B) 384 hours.
Table S3: Enriched pathways from the DAVID analysis of the 20 DMRs found to be significantly methylated/expressed both at 192 and 384 hours. P-value and pathway genes are also provided.
Table S4: Enriched pathways from the DAVID analysis of the 20 DMRs found to be significantly methylated/expressed both at 192 and returning to the baseline at 384 hours. P-value and pathway genes are also provided.
Table S5: Comparison with genes found by Wahl S, Drong A, Lehne, B et al., Epigenome-wide association study of body mass index, and the adverse outcomes of adiposity, Nature 2016 doi:10.1038/nature2078.
Table S6: Pathways analysis results with NASFinder for all DMRs at 384 hours (TFs).
Table S7: Differentially expressed TFs whose binding sites was found on promoter DMRs (384 hours).
Table S8: Enriched pathways from the DAVID analysis of all DMRs found to be significantly methylated/expressed at 384 hours.
Table S9: Proteins which show significant changes in methylation, gene expression and proteomics levels.
Table S10: DMPs found on DEGs after fructose addition of a) 10mM vs 0mM at 192h; b) 2.5mM vs 0mM at 384h and c) 5mM vs 0mM at 384h.
Table S11: Genome-wide DMRs after fructose addition of a) 10mM vs 0mM at 192h; b) 2.5mM vs 0mM at 384h and c) 5mM vs 0mM at 384h.
Table S12: Proteins which show significant changes gene expression and proteomics but not at the methylation level.
Table S13: Significant enriched pathways found with DAVID analysis (Benjamini adjusted p-value < 0.05) for proteins which show significant changes gene expression and proteomics but not at the methylation level.
Table S14: List of the 68 genes found to be expressed/methylated at 384 hours both when transcriptomic and methylation data were obtained from cells cultured at the same time and when they were obtained from two experiments conducted on different days.

## Sheet: Table S1
Table S2 A) DMPs_H192
CpG	intercept	f	pval	qval	chr	Position	Islands_Name	UCSC_RefGene_Name	UCSC_RefGene_Accession	UCSC_RefGene_Group	Enhancer	DeltaBeta
cg00168694	-0.269441	542.408	6.18711e-09	0.00071648	chr21	40193056	chr21:40194644-40194849	ETS2	NM_005239	Body	NA	-0.269441
cg07702216	-0.353912	350.536	3.75902e-08	0.00217651	chr2	240900131		NDUFA10	NM_004544	3'UTR	NA	-0.353912
cg00332305	-0.146824	243.438	1.67513e-07	0.00522407	chr6	155410709		TIAM2	NM_012454	TSS1500	NA	-0.146824
cg11654662	-0.265972	239.037	1.80448e-07	0.00522407	chr17	18264018	chr17:18266422-18267007	SHMT1;SHMT1	NM_004169;NM_148918	5'UTR;5'UTR	NA	-0.265972
cg03606774	-0.220072	206.493	3.27214e-07	0.00757842	chr2	27432830	chr2:27434432-27435720	SLC5A6;SLC5A6	NM_021095;NR_028323	5'UTR;Body	NA	-0.220072
cg27150896	-0.175223	188.004	4.78414e-07	0.00923356	chr12	6421667	chr12:6419603-6420024	PLEKHG6;PLEKHG6;PLEKHG6	NM_001144857;NM_001144856;NM_018173	TSS200;Body;Body	TRUE	-0.175223
cg12709880	-0.270424	180.263	5.66971e-07	0.00925244	chr18	21163172	chr18:21166158-21167066	NPC1	NM_000271	Body	NA	-0.270424
cg08360666	0.273187	174.984	6.3919e-07	0.00925244	chr20	2488496	chr20:2489190-2489644	ZNF343	NM_024325	5'UTR	NA	0.273187
cg13714844	-0.314919	150.584	1.16862e-06	0.0132768	chr9	114422486	chr9:114423569-114424308	GNG10;DNAJC25-GNG10	NM_001017998;NM_004125	TSS1500;Body	NA	-0.314919
cg04231888	-0.429948	145.129	1.35453e-06	0.0132768	chr11	19411473		NAV2	NM_001111018	Body	TRUE	-0.429948
cg07621169	-0.132351	142.071	1.47482e-06	0.0132768	chr3	53277395		TKT;TKT;TKT	NM_001135056;NM_001064;NM_001135055	Body;Body;Body	TRUE	-0.132351
cg02253535	-0.179036	141.822	1.48517e-06	0.0132768	chr21	45147292	chr21:45148454-45149262	PDXK	NM_003681	Body	TRUE	-0.179036
cg18780288	-0.130712	141.696	1.49046e-06	0.0132768	chr10	111659903		XPNPEP1;XPNPEP1;XPNPEP1	NR_030724;NM_020383;NM_001167604	Body;Body;Body	TRUE	-0.130712
cg06870470	-0.183135	136.759	1.71692e-06	0.0142016	chr19	11315767	chr19:11319444-11319753	DOCK6	NM_020812	Body	NA	-0.183135
cg19440734	-0.191886	131.745	1.99216e-06	0.0153797	chr3	48264753		CAMP	NM_004345	TSS200	NA	-0.191886
cg06710694	-0.128092	127.112	2.2967e-06	0.0166226	chr22	29729314		AP1B1;AP1B1;SNORD125;AP1B1	NM_001166019;NM_001127;NR_003686;NM_145730	Body;Body;TSS200;Body	NA	-0.128092
cg13255542	-0.370745	123.738	2.55534e-06	0.0174067	chr11	134120785	chr11:134122762-134122981	THYN1;THYN1;THYN1;THYN1;THYN1	NM_199298;NM_001037304;NM_014174;NM_001037305;NM_199297	Body;Body;Body;Body;Body	NA	-0.370745
cg19015847	-0.236202	121.011	2.79113e-06	0.0179566	chr2	40447561		SLC8A1;SLC8A1;SLC8A1;SLC8A1	NM_001112801;NM_001112802;NM_021097;NM_001112800	Body;Body;Body;Body	TRUE	-0.236202
cg27304043	0.189299	116.691	3.2225e-06	0.0196406	chr4	124317966	chr4:124318307-124319998	SPRY1;SPRY1	NM_199327;NM_199327	5'UTR;1stExon	NA	0.189299
cg00788521	-0.140046	114.605	3.46032e-06	0.0200241	chr12	2229269		CACNA1C;CACNA1C;CACNA1C;CACNA1C;CACNA1C;CACNA1C;CACNA1C;CACNA1C;CACNA1C;CACNA1C;CACNA1C;CACNA1C;CACNA1C;CACNA1C;CACNA1C;CACNA1C;CACNA1C;CACNA1C;CACNA1C;CACNA1C;CACNA1C;CACNA1C;CACNA1C	NM_001129844;NM_001129827;NM_001129839;NM_001129834;NM_001129841;NM_000719;NM_001129830;NM_001167625;NM_001129843;NM_001167624;NM_001129835;NM_001129837;NM_001167623;NM_001129840;NM_199460;NM_001129833;NM_001129832;NM_001129829;NM_001129846;NM_001129836;NM_001129838;NM_001129831;NM_001129842	Body;Body;Body;Body;Body;Body;Body;Body;Body;Body;Body;Body;Body;Body;Body;Body;Body;Body;Body;Body;Body;Body;Body	TRUE	-0.140046
cg10015051	-0.284099	112.743	3.69124e-06	0.0200241	chr16	65102943		CDH11	NM_001797	5'UTR	TRUE	-0.284099
cg20661985	-0.157822	110.439	4.00393e-06	0.0200241	chr20	24969842	chr20:24972665-24973700	C20orf3	NM_020531	Body	NA	-0.157822
cg19877209	-0.219094	109.663	4.11672e-06	0.0200241	chr17	79905176		MYADML2	NM_001145113	TSS200	NA	-0.219094
cg12555907	0.112787	109.438	4.14999e-06	0.0200241	chr18	74845422	chr18:74843360-74845426	MBP;MBP	NM_001025100;NM_001025101	TSS1500;TSS1500	NA	0.112787
cg13895650	-0.345983	106.964	4.54042e-06	0.0209865	chr9	84228185		TLE1	NM_005077	Body	TRUE	-0.345983
cg03059247	-0.09826	105.959	4.71191e-06	0.0209865	chr8	11287657		C8orf12;FAM167A	NR_026814;NM_053279	Body;Body	TRUE	-0.09826
cg25219134	-0.183989	101.696	5.53472e-06	0.0237382	chr1	167906865	chr1:167905027-167906801	BRP44;DCAF6;BRP44;DCAF6	NR_026550;NM_018442;NM_001143674;NM_001017977	TSS1500;Body;TSS1500;Body	NA	-0.183989
cg22985172	-0.132149	98.9735	6.15452e-06	0.024895	chr6	151258337		MTHFD1L	NM_015440	Body	NA	-0.132149
cg01324702	-0.147734	98.6474	6.23439e-06	0.024895	chr5	138290007		SIL1;SIL1	NM_001037633;NM_022464	Body;Body	TRUE	-0.147734
cg22704780	-0.0640431	97.3841	6.55616e-06	0.0253072	chr19	42916673	chr19:42914500-42914889	LIPE	NM_005357	Body	NA	-0.0640431
cg04899446	0.0646881	95.8725	6.9687e-06	0.0257092	chr1	10739980		CASZ1;CASZ1	NM_017766;NM_001079843	Body;Body	NA	0.0646881
cg26771557	-0.135681	95.3996	7.10431e-06	0.0257092	chr17	16955261		MPRIP;MPRIP	NM_015134;NM_201274	Body;Body	TRUE	-0.135681
cg07490124	-0.21319	94.6421	7.32842e-06	0.0257165	chr8	131368922	chr8:131370087-131371317	ASAP1	NM_018482	Body	NA	-0.21319
cg09295050	-0.209522	92.7798	7.91773e-06	0.0269673	chr12	56105981	chr12:56109798-56110298	ITGA7	NM_001144997	Body	NA	-0.209522
cg26776551	-0.218222	90.8414	8.59478e-06	0.0284369	chr13	51944507		INTS6;INTS6	NM_012141;NM_001039937	Body;Body	TRUE	-0.218222
cg03116466	-0.120561	90.0265	8.90069e-06	0.0286254	chr7	2116512	chr7:2116367-2116781	MAD1L1;MAD1L1;MAD1L1	NM_003550;NM_001013837;NM_001013836	Body;Body;Body	NA	-0.120561
cg07144984	0.521421	89.1394	9.24922e-06	0.0286254	chr3	114864747	chr3:114865436-114867124	ZBTB20	NM_015642	5'UTR	NA	0.521421
cg19839507	-0.0632214	88.7846	9.39332e-06	0.0286254	chr3	113862439		DRD3;DRD3	NM_000796;NM_033663	Body;Body	TRUE	-0.0632214
cg22882446	-0.125106	83.7534	1.17705e-05	0.0349499	chr11	111495638		SIK2	NM_015191	Body	TRUE	-0.125106
cg09749364	-0.166972	82.5988	1.24176e-05	0.0359497	chr15	40384779		BMF;BMF;BMF;BMF	NM_033503;NM_001003940;NM_001003943;NM_001003942	Body;Body;Body;Body	TRUE	-0.166972
cg13410614	-0.200396	81.3986	1.31377e-05	0.0367107	chr9	136341915	chr9:136340048-136340263	SLC2A6;SLC2A6	NM_001145099;NM_017585	Body;Body	NA	-0.200396
cg21285555	-0.298029	80.8398	1.34907e-05	0.0367107	chr8	52771466		PCMTD1	NM_052937	Body	TRUE	-0.298029
cg23851088	-0.247233	80.4395	1.37507e-05	0.0367107	chrX	40004432	chrX:40004305-40004536	BCOR;BCOR	NM_001123384;NM_001123383	5'UTR;5'UTR	NA	-0.247233
cg27224986	-0.371915	79.8115	1.41713e-05	0.0367107	chr4	53906430		SCFD2	NM_152540	Body	TRUE	-0.371915
cg16096836	0.0648213	79.6738	1.42656e-05	0.0367107	chr22	36863573		TXN2	NM_012473	3'UTR	NA	0.0648213
cg19306948	0.156736	78.9975	1.47403e-05	0.0371079	chr1	17308206	chr1:17306551-17307363	MFAP2;MFAP2;MFAP2;MFAP2	NM_002403;NM_001135247;NM_017459;NM_001135248	TSS1500;TSS200;TSS200;TSS1500	NA	0.156736
cg07475026	-0.259905	78.2071	1.53203e-05	0.0377472	chr3	71590806		FOXP1;FOXP1	NM_032682;NM_001012505	5'UTR;5'UTR	NA	-0.259905
cg17820039	-0.141931	77.2218	1.60833e-05	0.0386829	chr15	81218869		KIAA1199	NM_018689	Body	TRUE	-0.141931
cg18786324	-0.0683157	76.3133	1.6829e-05	0.0386829	chr1	6409737		ACOT7;ACOT7;ACOT7;ACOT7	NM_181864;NM_181865;NM_007274;NM_181866	Body;Body;Body;Body	NA	-0.0683157
cg14479617	-0.394149	76.1958	1.69285e-05	0.0386829	chr3	119542274		GSK3B;GSK3B	NM_001146156;NM_002093	3'UTR;3'UTR	NA	-0.394149
cg23363263	-0.172504	76.0696	1.70362e-05	0.0386829	chr2	224751989		WDFY1	NM_020830	Body	TRUE	-0.172504
cg06708315	-0.206092	73.2237	1.97073e-05	0.0438874	chr17	73689641		SAP30BP	NM_013260	Body	TRUE	-0.206092
cg12349181	0.0577687	71.8358	2.11977e-05	0.0463157	chr17	79057046		BAIAP2;BAIAP2;BAIAP2;BAIAP2	NM_017450;NM_006340;NM_001144888;NM_017451	Body;Body;Body;Body	NA	0.0577687
cg24457403	0.0796851	71.1774	2.19535e-05	0.0470788	chr17	39770337		KRT16	NM_005557	TSS1500	NA	0.0796851
cg05638347	-0.0707662	70.3218	2.29862e-05	0.048317	chr7	6188723		USP42	NM_032172	Body	NA	-0.0707662
cg08817983	0.0964544	69.8861	2.3535e-05	0.048317	chr4	3391423		RGS12;RGS12;RGS12	NM_198229;NM_198227;NM_002926	Body;Body;Body	TRUE	0.0964544
cg00847453	0.117314	69.6938	2.37825e-05	0.048317	chr6	110720501	chr6:110721059-110721630	DDO;DDO	NM_004032;NM_003649	Body;Body	TRUE	0.117314
cg23135546	-0.0561939	69.0336	2.4657e-05	0.0492298	chr17	79953026	chr17:79952828-79953104	ASPSCR1	NM_024083	Body	NA	-0.0561939
cg08104845	-0.132576	68.6173	2.52288e-05	0.0495177	chr1	182356337	chr1:182359697-182361563	GLUL;GLUL;GLUL	NM_001033056;NM_002065;NM_001033044	Body;Body;Body	NA	-0.132576
cg20557069	-0.0600711	68.213	2.58001e-05	0.0497951	chr21	47646604	chr21:47648191-47649622	LSS;LSS;LSS;LSS	NM_001145437;NM_001145436;NM_002340;NM_001001438	Body;Body;Body;Body	NA	-0.0600711
cg11635155	-0.123212	67.5496	2.67724e-05	0.0502871	chr3	74512963		CNTN3	NM_020872	Body	TRUE	-0.123212
cg14555604	-0.0804544	67.3231	2.71149e-05	0.0502871	chr13	113538109	chr13:113536815-113537308	ATP11A;ATP11A	NM_015205;NM_032189	3'UTR;3'UTR	NA	-0.0804544
cg01546047	-0.282563	67.1645	2.73578e-05	0.0502871	chr4	1167409	chr4:1164515-1166582	LOC100130872-SPON2;SPON2;SPON2	NR_033182;NM_012445;NM_001128325	Body;TSS1500;TSS1500	TRUE	-0.282563
cg21145245	-0.145707	66.6445	2.81735e-05	0.0509773	chr5	150593684		CCDC69	NM_015621	Body	TRUE	-0.145707
cg10317026	0.0898916	65.6571	2.9807e-05	0.0531033	chr1	155056636	chr1:155057187-155058056	EFNA3	NM_004952	Body	NA	0.0898916
cg11747695	-0.12046	64.6075	3.16739e-05	0.0532726	chr13	111164966	chr13:111164284-111164547	COL4A2	NM_001846	3'UTR	NA	-0.12046
cg09685528	0.041555	64.5878	3.17103e-05	0.0532726	chr1	249131916	chr1:249132080-249133310	ZNF672	NM_024836	TSS1500	NA	0.041555
cg21236655	-0.148433	64.558	3.17655e-05	0.0532726	chr9	117861043		TNC	NM_002160	5'UTR	NA	-0.148433
cg24885556	-0.138049	64.3175	3.22151e-05	0.0532726	chr12	56105991	chr12:56109798-56110298	ITGA7	NM_001144997	Body	NA	-0.138049
cg15210526	-0.296986	64.3101	3.22291e-05	0.0532726	chr1	167733310		MPZL1;MPZL1;MPZL1	NM_001146191;NM_003953;NM_024569	Body;Body;Body	TRUE	-0.296986
cg22542731	-0.0926043	63.9453	3.29265e-05	0.0532726	chr2	128440274		LIMS2	NM_001161404	TSS1500	NA	-0.0926043
cg09172244	-0.227261	63.8447	3.31223e-05	0.0532726	chr5	158251744		EBF1	NM_024007	Body	TRUE	-0.227261
cg20852629	-0.104972	63.01	3.48021e-05	0.0551398	chr13	111957848		ARHGEF7;ARHGEF7	NM_003899;NM_001113513	3'UTR;3'UTR	NA	-0.104972
cg06500161	-0.0801189	62.8027	3.52355e-05	0.0551398	chr21	43656587	chr21:43654846-43655465	ABCG1;ABCG1;ABCG1;ABCG1;ABCG1;ABCG1	NM_207628;NM_004915;NM_207174;NM_207627;NM_016818;NM_207629	Body;Body;Body;Body;Body;Body	TRUE	-0.0801189
cg10039523	-0.337549	62.4413	3.60073e-05	0.0555963	chr1	12517834		VPS13D;VPS13D	NM_015378;NM_018156	Body;Body	TRUE	-0.337549
cg02491628	0.0853651	61.2586	3.8684e-05	0.0589432	chr22	39770356	chr22:39770340-39770557	SYNGR1;SYNGR1;SYNGR1	NM_004711;NM_145738;NM_145731	Body;Body;Body	NA	0.0853651
cg14721708	0.0745631	60.9272	3.94777e-05	0.0593713	chr22	43606235	chr22:43605965-43606236	SCUBE1	NM_173050	Body	NA	0.0745631
cg08811259	-0.288698	60.4134	4.07486e-05	0.0600218	chr6	56878665		BEND6	NM_152731	Body	TRUE	-0.288698
cg26939365	-0.065765	60.3351	4.09468e-05	0.0600218	chr17	3827796	chr17:3827795-3828137	ATP2A3;ATP2A3;ATP2A3;ATP2A3;ATP2A3;ATP2A3;ATP2A3	NM_174955;NM_174953;NM_174958;NM_174957;NM_174956;NM_005173;NM_174954	3'UTR;3'UTR;3'UTR;3'UTR;3'UTR;3'UTR;3'UTR	NA	-0.065765
cg06095093	-0.238246	59.7072	4.25795e-05	0.0616348	chr1	64539300		ROR1;ROR1	NM_005012;NM_001083592	Body;Body	TRUE	-0.238246
cg05834845	-0.100386	59.1836	4.40029e-05	0.062909	chr3	195489306	chr3:195488595-195489381	MUC4;MUC4;MUC4	NM_018406;NM_138297;NM_004532	Body;Body;Body	NA	-0.100386
cg11683511	-0.0649478	58.4065	4.62258e-05	0.0647036	chr12	50496708		GPD1	NM_005276	TSS1500	TRUE	-0.0649478
cg14329833	-0.10276	57.9773	4.75132e-05	0.0647036	chr7	134850443		TMEM140	NM_018295	3'UTR	NA	-0.10276
cg13313598	0.137295	57.7482	4.82184e-05	0.0647036	chr6	136672985		MAP7	NM_003980	Body	TRUE	0.137295
cg19956147	-0.131906	57.724	4.82937e-05	0.0647036	chr17	800431		NXN	NM_022463	Body	TRUE	-0.131906
cg00074771	-0.117671	57.6807	4.84288e-05	0.0647036	chr15	44120341	chr15:44119074-44119277	WDR76;WDR76	NM_024908;NM_001167941	Body;Body	NA	-0.117671
cg23336996	-0.159702	57.6226	4.86107e-05	0.0647036	chr12	45686426		ANO6;ANO6;ANO6;ANO6	NM_001142679;NM_001142680;NM_001025356;NM_001142678	Body;Body;Body;TSS200	NA	-0.159702
cg02804757	-0.0644196	56.3058	5.29702e-05	0.0697052	chrX	138285861	chrX:138285888-138287622	FGF13;FGF13;FGF13	NM_001139501;NM_001139500;NM_001139498	5'UTR;Body;Body	NA	-0.0644196
cg14204559	-0.0980079	56.0205	5.39779e-05	0.0698831	chr7	75596021		POR	NM_000941	Body	NA	-0.0980079
cg22485921	-0.124091	55.9193	5.43412e-05	0.0698831	chr5	131557716		P4HA2;P4HA2;P4HA2;P4HA2;P4HA2	NM_001017973;NM_001142598;NM_004199;NM_001142599;NM_001017974	5'UTR;5'UTR;5'UTR;5'UTR;5'UTR	TRUE	-0.124091
cg06397845	-0.119977	55.7087	5.51065e-05	0.0698831	chr17	35732737		ACACA;C17orf78;ACACA	NM_198839;NM_173625;NM_198834	5'UTR;TSS1500;Body	NA	-0.119977
cg11098259	-0.188592	55.5966	5.55193e-05	0.0698831	chr15	58430391		AQP9	NM_020980	TSS200	NA	-0.188592
cg04792024	-0.0733495	55.1134	5.73431e-05	0.0707608	chr7	75621856	chr7:75623357-75624164	TMEM120A	NM_031925	Body	NA	-0.0733495
cg00629382	-0.11453	54.9471	5.79878e-05	0.0707608	chr8	10268916		MSRA;MSRA;MSRA	NM_001135671;NM_001135670;NM_012331	Body;Body;Body	TRUE	-0.11453
cg14773228	-0.18639	54.9313	5.80497e-05	0.0707608	chr2	121627212	chr2:121624827-121625209	GLI2	NM_005270	Body	NA	-0.18639
cg26579713	0.0711275	53.7625	6.28506e-05	0.0758149	chr15	65701865		IGDCC4	NM_020962	Body	TRUE	0.0711275
cg07041720	0.0602809	53.3289	6.4756e-05	0.077308	chr7	2556962	chr7:2558371-2559967	LFNG;LFNG	NM_001166355;NM_002304	Body;TSS1500	TRUE	0.0602809
cg14015502	-0.119696	53.0031	6.62353e-05	0.0782672	chr10	104535020		C10orf26;C10orf26	NM_017787;NM_001083913	TSS1500;Body	NA	-0.119696
cg07384357	-0.135531	52.4595	6.87969e-05	0.0784617	chr20	62499359	chr20:62496243-62497196	TPD52L2;TPD52L2;TPD52L2;TPD52L2;TPD52L2;TPD52L2	NM_199361;NM_199362;NM_199359;NM_199363;NM_199360;NM_003288	Body;Body;Body;Body;Body;Body	NA	-0.135531
cg00136852	-0.0823167	52.3919	6.91239e-05	0.0784617	chr3	188350489		LPP;LPP;LPP	NM_005578;NM_001167671;NM_001167672	Body;Body;Body	TRUE	-0.0823167
cg26995035	-0.23149	52.3452	6.93514e-05	0.0784617	chr13	113785830	chr13:113783886-113784702	F10	NM_000504	Body	NA	-0.23149
cg02830749	-0.335777	52.3275	6.94374e-05	0.0784617	chr4	154451068		KIAA0922;KIAA0922	NM_015196;NM_001131007	Body;Body	TRUE	-0.335777
cg16352830	-0.102971	52.2297	6.99171e-05	0.0784617	chr1	208221036		PLXNA2	NM_025179	Body	TRUE	-0.102971
cg09326135	0.11118	52.0292	7.09126e-05	0.0784617	chr10	131691124	chr10:131694674-131694933	EBF3	NM_001005463	Body	NA	0.11118
cg10447977	-0.0919885	51.9555	7.1283e-05	0.0784617	chr3	64598405		ADAMTS9	NM_182920	Body	TRUE	-0.0919885
cg11168687	-0.282192	51.8494	7.18204e-05	0.0784617	chr4	185726782	chr4:185724434-185724647	ACSL1	NM_001995	5'UTR	NA	-0.282192
cg17344048	-0.172941	51.2377	7.50181e-05	0.0802248	chr19	38756382	chr19:38754846-38755699	SPINT2;SPINT2	NM_021102;NM_001166103	Body;Body	NA	-0.172941
cg05262549	0.0942553	51.193	7.52586e-05	0.0802248	chr1	183256588		NMNAT2;NMNAT2	NM_170706;NM_015039	Body;Body	TRUE	0.0942553
cg07138962	0.102033	51.146	7.55126e-05	0.0802248	chr14	100035588		CCDC85C	NM_001144995	Body	TRUE	0.102033
cg17758048	0.0591593	50.9024	7.6846e-05	0.0806377	chr10	79352883		KCNMA1;KCNMA1;KCNMA1;KCNMA1	NM_001161353;NM_001161352;NM_002247;NM_001014797	Body;Body;Body;Body	TRUE	0.0591593
cg10338830	-0.0974864	50.8218	7.72939e-05	0.0806377	chr19	48833410	chr19:48833394-48833720	EMP3	NM_001425	Body	NA	-0.0974864
cg05635114	-0.116267	50.4964	7.91339e-05	0.0818202	chr16	88832572		FAM38A	NM_001142864	Body	NA	-0.116267
cg18913171	-0.0851584	50.1208	8.13259e-05	0.0833425	chr1	159925416		SLAMF9;SLAMF9;SLAMF9	NM_001146173;NM_001146172;NM_033438	TSS1500;TSS1500;TSS1500	NA	-0.0851584
cg02857325	-0.155183	49.8676	8.2846e-05	0.0841555	chr16	86564928	chr16:86565357-86565861	MTHFSD;MTHFSD;MTHFSD;MTHFSD;MTHFSD;MTHFSD;MTHFSD	NM_001159380;NM_001159379;NM_001159377;NR_027490;NM_001159378;NR_027489;NM_022764	3'UTR;3'UTR;3'UTR;Body;3'UTR;Body;3'UTR	TRUE	-0.155183
cg11781718	0.135292	49.6496	8.41831e-05	0.0847702	chr6	26204333	chr6:26204764-26205213	HIST1H4E	NM_003545	TSS1500	NA	0.135292
cg13439241	-0.11004	49.363	8.59814e-05	0.0858346	chr11	63273507		LGALS12;LGALS12;LGALS12	NM_033101;NM_001142536;NM_001142535	TSS200;TSS200;TSS200	NA	-0.11004
cg08655664	0.0741477	49.0971	8.76934e-05	0.0867955	chr16	89921909	chr16:89920497-89920740	SPIRE2	NM_032451	Body	NA	0.0741477
cg00019997	-0.15855	48.3832	9.25015e-05	0.0907785	chr7	108025567		NRCAM;NRCAM	NM_001037132;NM_005010	5'UTR;5'UTR	TRUE	-0.15855
cg18959309	0.0534192	47.9593	9.55122e-05	0.0910942	chr1	220864248	chr1:220863507-220864249	C1orf115	NM_024709	Body	TRUE	0.0534192
cg25724515	-0.0854397	47.8332	9.64307e-05	0.0910942	chr11	131926464		NTM;NTM;NTM;NTM	NM_001144059;NM_001048209;NM_001144058;NM_016522	Body;Body;Body;Body	TRUE	-0.0854397
cg16103604	-0.0851383	47.7757	9.68531e-05	0.0910942	chr8	11284912		C8orf12;FAM167A	NR_026814;NM_053279	Body;Body	TRUE	-0.0851383
cg02138124	-0.0997912	47.7748	9.68601e-05	0.0910942	chr8	37901697		EIF4EBP1	NM_004095	Body	TRUE	-0.0997912
cg01093938	-0.0669112	47.7107	9.73341e-05	0.0910942	chr16	23603953	chr16:23607250-23607846	NDUFAB1	NM_005003	Body	NA	-0.0669112
cg17344091	-0.145397	47.6825	9.75431e-05	0.0910942	chr6	28885444		TRIM27	NM_006510	Body	NA	-0.145397
cg07567800	0.103343	47.5212	9.87516e-05	0.0914851	chr6	149358802		UST	NM_005715	Body	TRUE	0.103343
cg10943921	-0.0787516	47.3936	9.97207e-05	0.0916496	chr3	129279429		PLXND1	NM_015103	Body	TRUE	-0.0787516
cg15256053	0.0730046	47.1652	0.000101484	0.0925361	chr10	71634316		COL13A1;COL13A1;COL13A1;COL13A1;COL13A1;COL13A1;COL13A1;COL13A1;COL13A1;COL13A1;COL13A1;COL13A1;COL13A1;COL13A1;COL13A1;COL13A1;COL13A1;COL13A1;COL13A1;COL13A1	NM_080798;NM_080809;NM_080800;NM_080811;NM_080810;NM_080799;NM_080813;NM_005203;NM_080815;NM_080807;NM_080801;NM_080808;NM_080814;NM_080802;NM_080812;NM_080805;NM_080806;NM_080804;NM_080803;NM_001130103	Body;Body;Body;Body;Body;Body;Body;Body;Body;Body;Body;Body;Body;Body;Body;Body;Body;Body;Body;Body	TRUE	0.0730046
cg13572260	-0.108142	46.8873	0.000103683	0.0935654	chr4	3391495		RGS12;RGS12;RGS12	NM_198229;NM_198227;NM_002926	Body;Body;Body	TRUE	-0.108142
cg22940022	-0.0919791	46.8194	0.000104229	0.0935654	chr7	99691200		MCM7;MIR25;MCM7	NM_005916;NR_029498;NM_182776	Body;Body;Body	NA	-0.0919791
cg22524864	-0.123369	46.2015	0.000109367	0.0974222	chr19	35613900	chr19:35615412-35615665	FXYD3;FXYD3;FXYD3;FXYD3;FXYD3;FXYD3	NM_001136011;NM_001136007;NM_005971;NM_001136008;NM_001136012;NM_021910	Body;Body;Body;3'UTR;Body;Body	NA	-0.123369
cg17298352	-0.253714	45.5996	0.000114677	0.0983243	chr15	86286038	chr15:86284329-86284535	AKAP13;AKAP13;AKAP13	NM_144767;NM_007200;NM_006738	Body;Body;Body	TRUE	-0.253714
cg01644731	-0.114197	45.5761	0.000114891	0.0983243	chr12	58236712	chr12:58238840-58241046	CTDSP2	NM_005730	Body	NA	-0.114197
cg24824472	-0.137905	45.4429	0.000116111	0.0983243	chr6	112111043		FYN	NM_002037	5'UTR	TRUE	-0.137905
cg20216854	-0.0693779	45.4238	0.000116287	0.0983243	chrX	19817872		SH3KBP1;SH3KBP1;SH3KBP1	NM_031892;NM_001024666;NM_001024666	Body;1stExon;5'UTR	NA	-0.0693779
cg07407754	-0.0593128	45.4052	0.000116459	0.0983243	chr11	73720406		UCP3;UCP3	NM_003356;NM_022803	TSS200;TSS200	NA	-0.0593128
cg04663932	0.0781184	45.3296	0.000117162	0.0983243	chr7	73508618		LIMK1	NM_002314	Body	TRUE	0.0781184
cg09040552	-0.364843	45.2385	0.000118015	0.0983243	chr2	216298121	chr2:216300267-216300997	FN1;FN1;FN1;FN1;FN1;FN1;FN1	NM_054034;NM_212475;NM_212476;NM_212478;NM_212474;NM_212482;NM_002026	Body;Body;Body;Body;Body;Body;Body	NA	-0.364843
cg04688645	-0.166531	45.1695	0.000118667	0.0983243	chr3	99772843		C3orf26;FILIP1L;FILIP1L	NM_032359;NM_182909;NM_001042459	Body;5'UTR;5'UTR	TRUE	-0.166531
cg27324576	-0.086564	45.032	0.000119979	0.0983243	chr3	157212036		VEPH1;VEPH1;VEPH1;VEPH1;VEPH1;VEPH1	NM_001167916;NM_001167911;NM_001167917;NM_024621;NM_001167915;NM_001167912	Body;Body;Body;Body;Body;Body	TRUE	-0.086564
cg08548066	-0.109034	45.0006	0.000120282	0.0983243	chr6	27366902		ZNF391	NM_001076781	5'UTR	NA	-0.109034
cg00120464	-0.0753713	44.9978	0.000120308	0.0983243	chr4	146842191		ZNF827	NM_178835	Body	TRUE	-0.0753713
cg23271530	-0.158876	44.9709	0.000120568	0.0983243	chr13	101169883		PCCA;PCCA	NM_001127692;NM_000282	Body;Body	NA	-0.158876
cg04460567	-0.17035	44.8568	0.000121677	0.0985345	chr1	24193498	chr1:24194254-24194990	FUCA1	NM_000147	Body	NA	-0.17035
cg04721825	-0.10237	44.7339	0.000122886	0.0988224	chr17	64464487		PRKCA	NM_002737	Body	TRUE	-0.10237
Table S1 B) DMPs_H384
CpG	intercept	f	pval	qval	chr	Position	Islands_Name	UCSC_RefGene_Name	UCSC_RefGene_Accession	UCSC_RefGene_Group	Enhancer	DeltaBeta
cg20661985	-0.531215	1521.82	9.78428e-11	6.4931e-06	chr20	24969842	chr20:24972665-24973700	C20orf3	NM_020531	Body	NA	-0.531215
cg13255542	-0.567001	839.628	1.14888e-09	2.44734e-05	chr11	134120785	chr11:134122762-134122981	THYN1;THYN1;THYN1;THYN1;THYN1	NM_199298;NM_001037304;NM_014174;NM_001037305;NM_199297	Body;Body;Body;Body;Body	NA	-0.567001
cg27150896	-0.413817	753.818	1.7934e-09	2.44734e-05	chr12	6421667	chr12:6419603-6420024	PLEKHG6;PLEKHG6;PLEKHG6	NM_001144857;NM_001144856;NM_018173	TSS200;Body;Body	TRUE	-0.413817
cg24924577	-0.47037	744.911	1.88359e-09	2.44734e-05	chr15	90735148		SEMA4B	NM_020210	5'UTR	NA	-0.47037
cg00168694	-0.551473	741.633	1.9182e-09	2.44734e-05	chr21	40193056	chr21:40194644-40194849	ETS2	NM_005239	Body	NA	-0.551473
cg19440734	-0.356821	716.408	2.21269e-09	2.44734e-05	chr3	48264753		CAMP	NM_004345	TSS200	NA	-0.356821
cg02253535	-0.361339	662.657	3.05236e-09	2.89375e-05	chr21	45147292	chr21:45148454-45149262	PDXK	NM_003681	Body	TRUE	-0.361339
cg27563121	-0.508254	583.075	5.1708e-09	4.17425e-05	chr15	52405647	chr15:52404191-52404978	BCL2L10	NM_020396	TSS1500	NA	-0.508254
cg01513063	-0.336262	561.968	6.01814e-09	4.17425e-05	chr17	75470567		SEPT9;SEPT9;SEPT9;SEPT9;SEPT9;SEPT9;SEPT9	NM_001113492;NM_001113496;NM_001113493;NM_001113491;NM_001113495;NM_006640;NM_001113494	Body;5'UTR;Body;Body;TSS1500;Body;Body	NA	-0.336262
cg27324576	-0.322472	555.964	6.29006e-09	4.17425e-05	chr3	157212036		VEPH1;VEPH1;VEPH1;VEPH1;VEPH1;VEPH1	NM_001167916;NM_001167911;NM_001167917;NM_024621;NM_001167915;NM_001167912	Body;Body;Body;Body;Body;Body	TRUE	-0.322472
cg02160684	-0.519271	517.179	8.46838e-09	5.10895e-05	chr8	126448033	chr8:126444232-126444440	TRIB1	NM_025195	Body	NA	-0.519271
cg22940022	-0.291791	496.859	9.98443e-09	5.19241e-05	chr7	99691200		MCM7;MIR25;MCM7	NM_005916;NR_029498;NM_182776	Body;Body;Body	NA	-0.291791
cg22644321	-0.338888	494.618	1.01716e-08	5.19241e-05	chr8	126446923	chr8:126441471-126443552	TRIB1	NM_025195	Body	NA	-0.338888
cg07621169	-0.216045	479.309	1.15734e-08	5.41905e-05	chr3	53277395		TKT;TKT;TKT	NM_001135056;NM_001064;NM_001135055	Body;Body;Body	TRUE	-0.216045
cg24656529	-0.142391	471.958	1.23314e-08	5.41905e-05	chr4	17515119	chr4:17513309-17513981	QDPR	NM_000320	TSS1500	NA	-0.142391
cg11977605	-0.164888	465.356	1.30653e-08	5.41905e-05	chr4	1076247		RNF212;RNF212	NM_001131034;NM_194439	Body;Body	TRUE	-0.164888
cg09172244	-0.486922	455.507	1.42639e-08	5.56816e-05	chr5	158251744		EBF1	NM_024007	Body	TRUE	-0.486922
cg17341174	-0.366738	399.354	2.44544e-08	8.68977e-05	chr7	97923834		BAIAP2L1	NM_018842	Body	TRUE	-0.366738
cg16560256	-0.330308	396.761	2.5115e-08	8.68977e-05	chr3	58328580		PXK	NM_017771	Body	TRUE	-0.330308
cg20977312	-0.270036	392.723	2.61887e-08	8.68977e-05	chr5	172748917		STC2	NM_003714	Body	TRUE	-0.270036
cg05384123	0.450396	363.949	3.57455e-08	0.00011296	chr3	71294341		FOXP1;FOXP1	NM_032682;NM_001012505	5'UTR;5'UTR	TRUE	0.450396
cg04763558	-0.242382	343.016	4.55263e-08	0.000134235	chr11	64870242		C11orf2	NM_013265	Body	TRUE	-0.242382
cg22985172	-0.228908	335.54	4.98085e-08	0.000134235	chr6	151258337		MTHFD1L	NM_015440	Body	NA	-0.228908
cg11654662	-0.580377	332.294	5.18227e-08	0.000134235	chr17	18264018	chr17:18266422-18267007	SHMT1;SHMT1	NM_004169;NM_148918	5'UTR;5'UTR	NA	-0.580377
cg05812089	0.188099	332.121	5.19328e-08	0.000134235	chr11	19736648	chr11:19733936-19735320	LOC100126784;NAV2;NAV2;NAV2	NR_015384;NM_182964;NM_001111018;NM_145117	TSS1500;Body;Body;Body	TRUE	0.188099
cg07714276	-0.278441	330.885	5.27283e-08	0.000134235	chr6	7169632		RREB1;RREB1;RREB1;RREB1	NM_001003700;NM_001003699;NM_001168344;NM_001003698	5'UTR;5'UTR;5'UTR;5'UTR	TRUE	-0.278441
cg14555113	-0.55805	326.601	5.56053e-08	0.000134235	chr7	77423414	chr7:77427331-77428850	TMEM60	NM_032936	Body	NA	-0.55805
cg16048817	-0.154409	323.984	5.74588e-08	0.000134235	chr17	41001944		AOC2;AOC3;AOC2	NM_009590;NM_003734;NM_001158	Body;TSS1500;Body	TRUE	-0.154409
cg03537386	0.240106	322.343	5.86598e-08	0.000134235	chr1	32155667		COL16A1	NM_001856	Body	TRUE	0.240106
cg01650677	-0.503689	306.532	7.19932e-08	0.000159255	chr7	77423512	chr7:77427331-77428850	TMEM60	NM_032936	Body	NA	-0.503689
cg04663932	0.16957	302.084	7.64057e-08	0.000162684	chr7	73508618		LIMK1	NM_002314	Body	TRUE	0.16957
cg06870470	-0.335913	300.133	7.84461e-08	0.000162684	chr19	11315767	chr19:11319444-11319753	DOCK6	NM_020812	Body	NA	-0.335913
cg22485921	-0.246606	291.649	8.81481e-08	0.000173798	chr5	131557716		P4HA2;P4HA2;P4HA2;P4HA2;P4HA2	NM_001017973;NM_001142598;NM_004199;NM_001142599;NM_001017974	5'UTR;5'UTR;5'UTR;5'UTR;5'UTR	TRUE	-0.246606
cg06142621	-0.271332	288.278	9.24137e-08	0.000173798	chr11	124805981		HEPACAM;HEPACAM	NM_152722;NM_152722	5'UTR;1stExon	NA	-0.271332
cg22411165	-0.508896	286.891	9.42433e-08	0.000173798	chr7	42251735		GLI3	NM_000168	Body	TRUE	-0.508896
cg05241828	-0.21374	286.862	9.42811e-08	0.000173798	chr8	145728507	chr8:145730390-145732205	GPT	NM_005309	TSS1500	NA	-0.21374
cg07041720	0.13247	283.412	9.9032e-08	0.000175424	chr7	2556962	chr7:2558371-2559967	LFNG;LFNG	NM_001166355;NM_002304	Body;TSS1500	TRUE	0.13247
cg03606774	-0.4359	282.422	1.0045e-07	0.000175424	chr2	27432830	chr2:27434432-27435720	SLC5A6;SLC5A6	NM_021095;NR_028323	5'UTR;Body	NA	-0.4359
cg22193385	0.166628	278.287	1.0665e-07	0.000181476	chr12	52638005	chr12:52639195-52639416	KRT7	NM_005556	Body	TRUE	0.166628
cg20810645	-0.225545	266.945	1.26269e-07	0.000209489	chr13	96294863	chr13:96296143-96297059	DZIP1;DZIP1	NM_198968;NM_014934	5'UTR;5'UTR	TRUE	-0.225545
cg20388732	-0.18033	260.108	1.40274e-07	0.000227047	chr17	40439433	chr17:40440188-40441014	STAT5A	NM_003152	TSS200	TRUE	-0.18033
cg22005145	0.198095	257.225	1.46754e-07	0.000231881	chr5	150399143	chr5:150400000-150400490	GPX3	NM_002084	TSS1500	NA	0.198095
cg03059247	-0.264787	251.423	1.60962e-07	0.000248416	chr8	11287657		C8orf12;FAM167A	NR_026814;NM_053279	Body;Body	TRUE	-0.264787
cg01807313	-0.253334	242.187	1.87284e-07	0.000282469	chr12	117407970		FBXW8;FBXW8	NM_153348;NM_012174	Body;Body	TRUE	-0.253334
cg09295050	-0.351334	233.701	2.16328e-07	0.000319025	chr12	56105981	chr12:56109798-56110298	ITGA7	NM_001144997	Body	NA	-0.351334
cg06150803	0.425741	229.887	2.31194e-07	0.000332172	chr13	24144257		TNFRSF19	NM_148957	TSS1500	NA	0.425741
cg26572973	-0.163376	228.898	2.35254e-07	0.000332172	chr8	145728501	chr8:145730390-145732205	GPT	NM_005309	TSS1500	NA	-0.163376
cg26366091	-0.538997	226.099	2.47232e-07	0.000341811	chr1	111770274		CHI3L2;CHI3L2	NM_001025197;NM_004000	TSS200;TSS200	NA	-0.538997
cg17820039	-0.289729	224.142	2.56059e-07	0.000344433	chr15	81218869		KIAA1199	NM_018689	Body	TRUE	-0.289729
cg17345276	-0.37428	221.937	2.66475e-07	0.000344433	chr2	27349220	chr2:27346380-27346766	ABHD1	NM_032604	Body	NA	-0.37428
cg13782388	-0.365295	220.982	2.71152e-07	0.000344433	chr3	126614750		CHCHD6	NM_032343	Body	TRUE	-0.365295
cg03287126	-0.41625	220.284	2.74634e-07	0.000344433	chr8	10196401	chr8:10191940-10192620	MSRA;MSRA;MSRA	NM_001135671;NM_001135670;NM_012331	Body;Body;Body	NA	-0.41625
cg22736323	0.155528	218.045	2.86178e-07	0.000344433	chr4	55095529	chr4:55096185-55100331	PDGFRA;PDGFRA	NM_006206;NM_006206	1stExon;5'UTR	NA	0.155528
cg24505122	-0.138825	217.449	2.89355e-07	0.000344433	chr12	1726292		WNT5B;WNT5B	NM_030775;NM_030775	1stExon;5'UTR	NA	-0.138825
cg24954121	-0.236144	216.99	2.91828e-07	0.000344433	chr1	55075340		ACOT11;ACOT11;FAM151A	NM_015547;NM_147161;NM_176782	Body;3'UTR;Body	TRUE	-0.236144
cg13048591	-0.112193	216.899	2.92324e-07	0.000344433	chr1	16346120		HSPB7	NM_014424	TSS1500	NA	-0.112193
cg25142045	-0.262664	216.257	2.9584e-07	0.000344433	chr15	69740262		KIF23;KIF23	NM_004856;NM_138555	3'UTR;3'UTR	NA	-0.262664
cg23336996	-0.361502	214.416	3.06206e-07	0.000348579	chr12	45686426		ANO6;ANO6;ANO6;ANO6	NM_001142679;NM_001142680;NM_001025356;NM_001142678	Body;Body;Body;TSS200	NA	-0.361502
cg05697976	-0.522153	213.672	3.10524e-07	0.000348579	chr12	29376483		FAR2	NM_018099	TSS200	NA	-0.522153
cg23240927	-0.387858	212.887	3.15159e-07	0.000348579	chr11	1320497	chr11:1315467-1317115	TOLLIP	NM_019009	Body	NA	-0.387858
cg18183774	-0.44203	206.049	3.59423e-07	0.00039102	chr15	75200015	chr15:75198639-75199494	C15orf17	NM_020447	TSS1500	NA	-0.44203
cg23662097	0.137208	204.704	3.6902e-07	0.000394986	chr3	4873008		ITPR1;ITPR1;ITPR1	NM_002222;NM_001099952;NM_001168272	Body;Body;Body	TRUE	0.137208
cg06070445	-0.426104	203.4	3.78627e-07	0.000398082	chr3	187453772	chr3:187455330-187455843	BCL6;BCL6;BCL6	NM_001706;NM_001130845;NM_001134738	5'UTR;5'UTR;TSS1500	NA	-0.426104
cg11168687	-0.449393	202.701	3.83909e-07	0.000398082	chr4	185726782	chr4:185724434-185724647	ACSL1	NM_001995	5'UTR	NA	-0.449393
cg06095093	-0.406952	201.156	3.95903e-07	0.000404202	chr1	64539300		ROR1;ROR1	NM_005012;NM_001083592	Body;Body	TRUE	-0.406952
cg21038780	-0.205472	200.366	4.02211e-07	0.000404421	chr5	167780864		WWC1;WWC1;WWC1	NM_001161662;NM_015238;NM_001161661	Body;Body;Body	TRUE	-0.205472
cg03116466	-0.224383	197.939	4.224e-07	0.000409748	chr7	2116512	chr7:2116367-2116781	MAD1L1;MAD1L1;MAD1L1	NM_003550;NM_001013837;NM_001013836	Body;Body;Body	NA	-0.224383
cg21285555	-0.411906	197.53	4.25924e-07	0.000409748	chr8	52771466		PCMTD1	NM_052937	Body	TRUE	-0.411906
cg23881119	-0.208844	197.517	4.26032e-07	0.000409748	chr10	24496763		KIAA1217;KIAA1217;KIAA1217	NM_001098500;NM_001098501;NM_019590	5'UTR;TSS1500;TSS1500	TRUE	-0.208844
cg22271457	-0.409493	196.288	4.36855e-07	0.000414057	chr8	118939185		EXT1	NM_000127	Body	TRUE	-0.409493
cg22882446	-0.220231	195.607	4.42991e-07	0.000414057	chr11	111495638		SIK2	NM_015191	Body	TRUE	-0.220231
cg10089542	-0.183026	194.032	4.57606e-07	0.000421777	chr6	149160690		UST	NM_005715	Body	TRUE	-0.183026
cg01564705	-0.158028	193.268	4.64907e-07	0.000422636	chr5	9175011		SEMA5A	NM_003966	Body	TRUE	-0.158028
cg02083322	-0.170164	192.261	4.74759e-07	0.00042576	chr6	151185666	chr6:151186747-151188112	MTHFD1L	NM_015440	TSS1500	NA	-0.170164
cg25068915	-0.263549	190.624	4.91335e-07	0.000429687	chr17	80052907	chr17:80054171-80054392	FASN	NM_004104	Body	NA	-0.263549
cg04091816	-0.246061	190.551	4.92087e-07	0.000429687	chr17	48179648	chr17:48183257-48183478	PDK2	NM_002611	Body	TRUE	-0.246061
cg17206393	-0.321863	187.86	5.20974e-07	0.000449003	chr20	33681223	chr20:33680055-33680334	TRPC4AP;TRPC4AP	NM_199368;NM_015638	TSS1500;TSS1500	NA	-0.321863
cg14773228	-0.308319	185.428	5.48914e-07	0.000467017	chr2	121627212	chr2:121624827-121625209	GLI2	NM_005270	Body	NA	-0.308319
cg10638573	-0.190266	183.272	5.75245e-07	0.000483225	chr17	45915098	chr17:45918094-45918774	SCRN2;SCRN2	NM_138355;NM_001145023	3'UTR;3'UTR	NA	-0.190266
cg16996632	-0.106364	180.705	6.08672e-07	0.000504913	chr11	132115530		NTM;NTM;NTM;NTM	NM_001144059;NM_001048209;NM_001144058;NM_016522	Body;Body;Body;Body	NA	-0.106364
cg17052212	-0.363748	178.495	6.39406e-07	0.000518446	chr12	45653725		ANO6;ANO6;ANO6	NM_001142679;NM_001142680;NM_001025356	Body;Body;Body	TRUE	-0.363748
cg23251170	-0.253001	178.411	6.40611e-07	0.000518446	chr12	50496350		GPD1	NM_005276	TSS1500	TRUE	-0.253001
cg03530940	-0.208098	177.812	6.49286e-07	0.000519136	chr12	2198113		CACNA1C;CACNA1C;CACNA1C;CACNA1C;CACNA1C;CACNA1C;CACNA1C;CACNA1C;CACNA1C;CACNA1C;CACNA1C;CACNA1C;CACNA1C;CACNA1C;CACNA1C;CACNA1C;CACNA1C;CACNA1C;CACNA1C;CACNA1C;CACNA1C;CACNA1C;CACNA1C	NM_001129844;NM_001129827;NM_001129839;NM_001129834;NM_001129841;NM_000719;NM_001129830;NM_001167625;NM_001129843;NM_001167624;NM_001129835;NM_001129837;NM_001167623;NM_001129840;NM_199460;NM_001129833;NM_001129832;NM_001129829;NM_001129846;NM_001129836;NM_001129838;NM_001129831;NM_001129842	Body;Body;Body;Body;Body;Body;Body;Body;Body;Body;Body;Body;Body;Body;Body;Body;Body;Body;Body;Body;Body;Body;Body	NA	-0.208098
cg02951847	-0.140905	177.106	6.59713e-07	0.000521194	chr4	41614490		LIMCH1;LIMCH1;LIMCH1;LIMCH1;LIMCH1	NM_014988;NM_001112718;NM_001112717;NM_001112720;NM_001112719	Body;Body;Body;TSS1500;TSS1500	TRUE	-0.140905
cg18816474	-0.177146	175.134	6.89927e-07	0.000538652	chr1	214687737		PTPN14	NM_005401	5'UTR	TRUE	-0.177146
cg21692664	0.169398	174.018	7.0778e-07	0.000546164	chrX	106045287		TBC1D8B;TBC1D8B	NM_198881;NM_017752	TSS1500;TSS1500	NA	0.169398
cg06947286	0.205542	173.229	7.20754e-07	0.000549783	chr5	131596602	chr5:131593039-131593813	PDLIM4;PDLIM4	NM_003687;NM_001131027	Body;Body	NA	0.205542
cg23525708	-0.308128	171.187	7.55729e-07	0.000566248	chr14	70152683		KIAA0247	NM_014734	Body	TRUE	-0.308128
cg02293775	-0.185063	170.979	7.59404e-07	0.000566248	chr10	126425471		FAM53B	NM_014661	5'UTR	TRUE	-0.185063
cg24096415	-0.103566	167.497	8.24419e-07	0.000607896	chr17	1553484	chr17:1551730-1553249	RILP	NM_031430	TSS200	NA	-0.103566
cg19306948	0.237154	166.751	8.39248e-07	0.00061203	chr1	17308206	chr1:17306551-17307363	MFAP2;MFAP2;MFAP2;MFAP2	NM_002403;NM_001135247;NM_017459;NM_001135248	TSS1500;TSS200;TSS200;TSS1500	NA	0.237154
cg16877004	-0.15987	165.598	8.62809e-07	0.00062168	chr8	77712148		ZFHX4	NM_024721	Body	TRUE	-0.15987
cg23983453	-0.150584	165.196	8.71216e-07	0.00062168	chr5	92925524	chr5:92923487-92924497	NR2F1	NM_005654	Body	NA	-0.150584
cg24721647	-0.273537	164.584	8.8419e-07	0.000624225	chr4	185726836	chr4:185724434-185724647	ACSL1	NM_001995	5'UTR	NA	-0.273537
cg04231888	-0.489163	163.545	9.06806e-07	0.000628204	chr11	19411473		NAV2	NM_001111018	Body	TRUE	-0.489163
cg24147838	-0.366868	163.348	9.11173e-07	0.000628204	chr19	54876664		LAIR1;LAIR1;LAIR1;LAIR1	NM_021706;NM_021706;NM_002287;NM_002287	5'UTR;1stExon;1stExon;5'UTR	NA	-0.366868
cg10987126	-0.162872	163.033	9.18224e-07	0.000628204	chr8	139703701		COL22A1	NM_152888	Body	NA	-0.162872
cg09538129	-0.210737	161.05	9.64104e-07	0.00064224	chr7	99691888		MIR25;MCM7;MCM7;MIR106B;MIR93	NR_029498;NM_005916;NM_182776;NR_029831;NR_029510	TSS1500;Body;Body;TSS200;TSS1500	NA	-0.210737
cg19841740	-0.145644	161.043	9.64283e-07	0.00064224	chr8	105431947		DPYS	NM_001385	Body	NA	-0.145644
cg15696816	-0.149879	160.31	9.81975e-07	0.00064224	chr17	17713886	chr17:17712911-17714456	RAI1	NM_030665	3'UTR	NA	-0.149879
cg27505472	-0.362363	159.851	9.93236e-07	0.00064224	chr2	121036705		RALB	NM_002881	Body	NA	-0.362363
cg20763184	0.0926152	159.8	9.9451e-07	0.00064224	chr6	33291578	chr6:33290370-33291087	DAXX;DAXX;DAXX;DAXX	NM_001141970;NR_024517;NM_001350;NM_001141969	TSS1500;TSS1500;TSS1500;TSS1500	NA	0.0926152
cg15583241	-0.138729	159.379	1.00501e-06	0.00064224	chr11	8888703	chr11:8892072-8892794	ST5	NM_005418	5'UTR	NA	-0.138729
cg08743634	-0.182396	159.32	1.00648e-06	0.00064224	chr12	88428894	chr12:88429105-88429606	C12orf29	NM_001009894	TSS1500	NA	-0.182396
cg10545768	-0.148495	158.832	1.01887e-06	0.000643951	chr15	63115265		MIR190;TLN2	NR_029709;NM_015059	TSS1500;Body	NA	-0.148495
cg02433139	-0.0679728	158.195	1.0353e-06	0.00064816	chr10	346807	chr10:346504-346828	DIP2C	NM_014974	Body	NA	-0.0679728
cg17167832	-0.407753	154.851	1.12717e-06	0.000699082	chr1	169599754		SELP	NM_003005	TSS1500	NA	-0.407753
cg26142490	0.12896	154.043	1.15087e-06	0.000707172	chr10	27070113		ABI1;ABI1;ABI1;ABI1	NM_001012750;NM_005470;NM_001012752;NM_001012751	Body;Body;Body;Body	TRUE	0.12896
cg01515802	-0.281178	153.64	1.16292e-06	0.000708023	chr19	54876749		LAIR1;LAIR1	NM_021706;NM_002287	TSS200;TSS200	NA	-0.281178
cg20725239	-0.228442	152.918	1.18487e-06	0.000714831	chr11	124805963		HEPACAM;HEPACAM	NM_152722;NM_152722	5'UTR;1stExon	NA	-0.228442
cg05884192	-0.202778	151.593	1.22657e-06	0.000728086	chr14	52515736		NID2	NM_007361	Body	TRUE	-0.202778
cg11837749	-0.156684	151.524	1.22879e-06	0.000728086	chr1	55047332		ACOT11;ACOT11	NM_015547;NM_147161	Body;Body	TRUE	-0.156684
cg01482620	-0.112567	151.002	1.24578e-06	0.000731623	chr19	48835971	chr19:48837141-48837549	TMEM143	NM_018273	3'UTR	TRUE	-0.112567
cg01546047	-0.336805	149.879	1.28327e-06	0.000747027	chr4	1167409	chr4:1164515-1166582	LOC100130872-SPON2;SPON2;SPON2	NR_033182;NM_012445;NM_001128325	Body;TSS1500;TSS1500	TRUE	-0.336805
cg13916469	-0.162633	149.209	1.30628e-06	0.000753812	chr9	95834820		SUSD3	NM_145006	Body	TRUE	-0.162633
cg18376497	-0.177446	148.231	1.34084e-06	0.000767083	chr4	143488622		INPP4B;INPP4B	NM_001101669;NM_003866	5'UTR;5'UTR	TRUE	-0.177446
cg15717840	-0.107338	146.806	1.39321e-06	0.000785225	chr6	3340979		SLC22A23;SLC22A23	NM_021945;NM_015482	Body;Body	TRUE	-0.107338
cg06397845	-0.183387	146.628	1.39997e-06	0.000785225	chr17	35732737		ACACA;C17orf78;ACACA	NM_198839;NM_173625;NM_198834	5'UTR;TSS1500;Body	NA	-0.183387
cg03109921	-0.181434	146.415	1.40805e-06	0.000785225	chr17	40820189	chr17:40821935-40823573	PLEKHH3	NM_024927	Body	TRUE	-0.181434
cg04420889	-0.390699	145.118	1.45862e-06	0.000801128	chr20	42187103		SGK2	NM_170693	TSS1500	NA	-0.390699
cg07991704	-0.343004	144.923	1.46644e-06	0.000801128	chr4	72096973		SLC4A4;SLC4A4	NM_001098484;NM_001134742	5'UTR;5'UTR	TRUE	-0.343004
cg20819617	0.100682	144.765	1.47278e-06	0.000801128	chr6	43045052	chr6:43044044-43045057	PTK7;PTK7;PTK7;PTK7	NM_002821;NM_152881;NM_152882;NM_152880	Body;Body;Body;Body	NA	0.100682
cg14047387	-0.224683	144.457	1.48526e-06	0.000801348	chr9	4080919		GLIS3;GLIS3	NM_152629;NM_001042413	Body;Body	TRUE	-0.224683
cg14399122	-0.0999384	144.039	1.50242e-06	0.000802896	chr9	137660670	chr9:137660513-137660742	COL5A1	NM_000093	Body	NA	-0.0999384
cg10045881	-0.39621	143.576	1.52172e-06	0.000802896	chr1	111770291		CHI3L2;CHI3L2;CHI3L2;CHI3L2	NM_001025197;NM_004000;NM_001025197;NM_004000	1stExon;5'UTR;5'UTR;1stExon	NA	-0.39621
cg22856496	-0.139826	143.512	1.52443e-06	0.000802896	chr12	56106698	chr12:56109798-56110298	ITGA7	NM_001144997	TSS1500	NA	-0.139826
cg26795340	-0.136879	142.721	1.55818e-06	0.000813646	chr12	50504814	chr12:50505138-50506235	GPD1;C12orf62	NM_005276;NM_032901	3'UTR;TSS1500	TRUE	-0.136879
cg20229014	-0.101516	142.463	1.56936e-06	0,000813646188903417	chr8	134529378		ST3GAL1;ST3GAL1	NM_003033;NM_173344	5'UTR;5'UTR	TRUE	-0.101516
cg14476737	-0.10212	141.891	1.59457e-06	0.000820308	chr6	33376671	chr6:33377929-33379167	KIFC1	NM_002263	Body	NA	-0.10212
cg15621656	-0.398915	140.191	1.67252e-06	0.000853792	chr5	118609258		TNFAIP8	NM_001077654	Body	NA	-0.398915
cg13419087	0.105603	139.412	1.70984e-06	0.000860745	chr12	124907105		NCOR2;NCOR2	NM_006312;NM_001077261	Body;Body	TRUE	0.105603
cg25773386	-0.194053	139.365	1.71208e-06	0.000860745	chr3	51989369	chr3:51989763-51990639	GPR62;GPR62	NM_080865;NM_080865	5'UTR;1stExon	TRUE	-0.194053
cg05671644	0.142111	136.957	1.83428e-06	0.000915245	chr7	102632303		FBXL13;FBXL13	NM_145032;NM_001111038	Body;Body	TRUE	0.142111
cg13595495	-0.280235	136.281	1.8705e-06	0.000921533	chr9	137279412		RXRA	NM_002957	Body	NA	-0.280235
cg04657700	-0.164237	136.166	1.87679e-06	0.000921533	chr2	223535084	chr2:223536122-223536565	MOGAT1	NM_058165	TSS1500	NA	-0.164237
cg08216304	-0.198657	135.951	1.88854e-06	0.000921533	chr8	26483122		DPYSL2	NM_001386	Body	TRUE	-0.198657
cg12709880	-0.542067	133.524	2.02778e-06	0.000982255	chr18	21163172	chr18:21166158-21167066	NPC1	NM_000271	Body	NA	-0.542067
cg06172871	-0.284621	132.788	2.07251e-06	0.000993538	chr16	72088244		HP;HP	NM_005143;NM_001126102	TSS1500;TSS1500	NA	-0.284621
cg04899446	0.12228	132.651	2.08102e-06	0.000993538	chr1	10739980		CASZ1;CASZ1	NM_017766;NM_001079843	Body;Body	NA	0.12228
cg05958582	0.0982377	132.39	2.09723e-06	0.000994126	chr10	102090366		PKD2L1	NM_016112	TSS200	NA	0.0982377
cg12407867	-0.212044	131.963	2.12413e-06	0.000999739	chr4	1167369	chr4:1164515-1166582	LOC100130872-SPON2;SPON2;SPON2	NR_033182;NM_012445;NM_001128325	Body;TSS1500;TSS1500	TRUE	-0.212044
cg09970511	0.097202	130.829	2.19773e-06	0.00102709	chr6	56823640	chr6:56818873-56820308	BEND6	NM_152731	5'UTR	NA	0.097202
cg26776551	-0.493955	130.422	2.2249e-06	0.00103252	chr13	51944507		INTS6;INTS6	NM_012141;NM_001039937	Body;Body	TRUE	-0.493955
cg00245878	-0.367998	129.148	2.31265e-06	0.00106579	chr7	64450875		ZNF117;ZNF117	NM_015852;NM_015852	1stExon;5'UTR	NA	-0.367998
cg25907302	-0.297631	126.858	2.48154e-06	0.00113573	chr10	75535755	chr10:75531970-75532817	FUT11	NM_173540	3'UTR	NA	-0.297631
cg12398575	-0.322052	125.585	2.58203e-06	0.00117363	chr1	111825097		LOC149620	NR_003928	Body	NA	-0.322052
cg19455306	-0.139642	125.122	2.61979e-06	0.00117427	chr3	45154734		CDCP1;CDCP1	NM_022842;NM_178181	Body;Body	TRUE	-0.139642
cg01445659	-0.112683	124.993	2.63047e-06	0.00117427	chr19	17414977	chr19:17416304-17417253	MRPL34;ABHD8	NM_023937;NM_024527	TSS1500;TSS1500	TRUE	-0.112683
cg13408597	-0.0964918	124.92	2.63652e-06	0.00117427	chr9	97865092		FANCC	NM_000136	Body	TRUE	-0.0964918
cg16759218	-0.112137	123.482	2.75934e-06	0.00121941	chr3	99371838		COL8A1;MIR548G;COL8A1	NM_001850;NR_031662;NM_020351	5'UTR;Body;5'UTR	TRUE	-0.112137
cg15016701	0.143163	123.309	2.77461e-06	0.00121941	chr12	63211683		PPM1H	NM_020700	Body	TRUE	0.143163
cg06685590	-0.12273	122.377	2.85855e-06	0.00124803	chr16	15818816		NDE1;NDE1;MYH11;MYH11;MYH11;MYH11	NM_001143979;NM_017668;NM_022844;NM_002474;NM_001040114;NM_001040113	3'UTR;3'UTR;Body;Body;Body;Body	NA	-0.12273
cg22041712	-0.231908	121.756	2.91624e-06	0.00125106	chr1	214834360		CENPF	NM_016343	Body	TRUE	-0.231908
cg09777657	-0.129847	121.66	2.92537e-06	0.00125106	chr17	17653353		RAI1	NM_030665	5'UTR	TRUE	-0.129847
cg24457118	-0.155914	121.431	2.94706e-06	0.00125106	chr1	155167337	chr1:155163434-155163818	THBS3	NM_007112	Body	TRUE	-0.155914
cg19196735	-0.271943	121.392	2.95079e-06	0.00125106	chr17	26216836	chr17:26219938-26220475	C17orf108	NM_001076680	5'UTR	NA	-0.271943
cg11837417	-0.169753	121.298	2.95974e-06	0.00125106	chr19	51873544	chr19:51869400-51871587	CLDND2	NM_152353	TSS1500	NA	-0.169753
cg06436185	-0.22164	120.538	3.03374e-06	0.00127422	chr7	151442351		PRKAG2;PRKAG2	NM_016203;NM_001040633	Body;Body	NA	-0.22164
cg17326144	-0.120579	120.336	3.0538e-06	0.00127458	chr1	145608565	chr1:145610679-145611143	POLR3C	NM_006468	Body	NA	-0.120579
cg27376024	-0.122019	119.341	3.15488e-06	0.00130854	chr11	63273565		LGALS12;LGALS12;LGALS12;LGALS12;LGALS12;LGALS12	NM_001142535;NM_033101;NM_033101;NM_001142535;NM_001142536;NM_001142536	5'UTR;1stExon;5'UTR;1stExon;1stExon;5'UTR	NA	-0.122019
cg14700841	-0.132591	118.903	3.20072e-06	0.0013193	chr6	28871376		TRIM27	NM_006510	3'UTR	NA	-0.132591
cg23705113	-0.29367	117.236	3.38294e-06	0.00138581	chr11	77774867		THRSP	NM_003251	TSS200	NA	-0.29367
cg05636467	-0.252088	116.607	3.45498e-06	0.00140663	chr10	131669406	chr10:131666016-131666315	EBF3	NM_001005463	Body	TRUE	-0.252088
cg18665871	0.234058	116.203	3.50228e-06	0.0014172	chr3	71113124	chr3:71113896-71114102	FOXP1	NM_032682	Body	TRUE	0.234058
cg24069048	-0.323402	115.894	3.53905e-06	0.0014234	chr5	256469	chr5:258801-262401	SDHA	NM_004168	Body	NA	-0.323402
cg09712306	-0.542625	115.579	3.57696e-06	0.00142998	chr20	54949299		AURKA;AURKA;AURKA;AURKA;AURKA;AURKA	NM_198437;NM_198436;NM_198434;NM_198435;NM_003600;NM_198433	Body;Body;Body;Body;Body;Body	NA	-0.542625
cg02816425	-0.148293	113.863	3.79271e-06	0.00150715	chr11	16809233		PLEKHA7	NM_175058	3'UTR	NA	-0.148293
cg13012494	-0.112399	113.637	3.82221e-06	0.00150983	chr21	47604986	chr21:47601020-47601229	C21orf56;C21orf56	NM_032261;NM_001142854	TSS1500;TSS1500	NA	-0.112399
cg08104845	-0.187234	113.408	3.85248e-06	0.00151279	chr1	182356337	chr1:182359697-182361563	GLUL;GLUL;GLUL	NM_001033056;NM_002065;NM_001033044	Body;Body;Body	NA	-0.187234
cg02830749	-0.418998	111.686	4.09002e-06	0.00159661	chr4	154451068		KIAA0922;KIAA0922	NM_015196;NM_001131007	Body;Body	TRUE	-0.418998
cg11691093	-0.258092	111.507	4.11577e-06	0.00159727	chr22	36727373		MYH9	NM_002473	Body	NA	-0.258092
cg05756320	-0.173818	110.812	4.21752e-06	0.00162724	chr2	174229592		CDCA7;CDCA7	NM_031942;NM_145810	Body;Body	NA	-0.173818
cg05303690	-0.308894	109.96	4.34663e-06	0.00166736	chr8	32284962		NRG1	NM_013962	Body	TRUE	-0.308894
cg11935063	-0.0640607	109.59	4.40406e-06	0.0016716	chr13	114161875	chr13:114165218-114165462	TMCO3	NM_017905	Body	NA	-0.0640607
cg16696234	-0.127968	109.565	4.40805e-06	0.0016716	chr1	23697297	chr1:23694690-23696050	C1orf213;C1orf213;C1orf213;ZNF436	NM_138479;NM_001008896;NM_138479;NM_001077195	3'UTR;Body;1stExon;TSS1500	TRUE	-0.127968
cg00287016	-0.0956133	107.937	4.67317e-06	0.00175933	chr7	99691875		MIR25;MCM7;MCM7;MIR106B;MIR93	NR_029498;NM_005916;NM_182776;NR_029831;NR_029510	TSS1500;Body;Body;TSS200;TSS1500	NA	-0.0956133
cg24409870	-0.0776785	107.823	4.69243e-06	0.00175933	chr12	3190480	chr12:3186011-3186968	TSPAN9;TSPAN9	NM_001168320;NM_006675	5'UTR;5'UTR	NA	-0.0776785
cg00638021	0.192625	107.402	4.76459e-06	0.00177635	chr17	48267062		COL1A1	NM_000088	Body	TRUE	0.192625
cg14641600	-0.160042	106.849	4.86147e-06	0.00178285	chr5	133483170		TCF7;TCF7;TCF7;TCF7;TCF7;TCF7	NM_003202;NM_201632;NM_213648;NM_201634;NM_001134851;NM_001134852	3'UTR;3'UTR;3'UTR;3'UTR;3'UTR;3'UTR	TRUE	-0.160042
cg08359717	-0.196671	106.846	4.86185e-06	0.00178285	chr3	114649328		ZBTB20;ZBTB20	NM_015642;NM_001164343	5'UTR;5'UTR	NA	-0.196671
cg19997196	0.114182	106.824	4.86582e-06	0.00178285	chr10	127769491		ADAM12;ADAM12	NM_003474;NM_021641	Body;Body	TRUE	0.114182
cg05546038	-0.184922	106.674	4.89261e-06	0.00178285	chr16	67207033	chr16:67208067-67208678	NOL3	NM_003946	TSS1500	NA	-0.184922
cg05638689	0.155378	106.541	4.91634e-06	0.00178285	chr11	65314454	chr11:65313843-65314455	LTBP3;LTBP3;LTBP3	NM_001164266;NM_021070;NM_001130144	Body;Body;Body	NA	0.155378
cg24425972	0.117237	105.697	5.07105e-06	0.00182896	chr13	20764859	chr13:20766208-20767779	GJB2	NM_004004	5'UTR	TRUE	0.117237
cg03179422	-0.219651	105.233	5.15876e-06	0.00184851	chr8	618674	chr8:619097-619607	ERICH1	NM_207332	Body	NA	-0.219651
cg17653411	0.123735	105.116	5.18098e-06	0.00184851	chr2	112908185		FBLN7;FBLN7	NM_153214;NM_001128165	Body;Body	TRUE	0.123735
cg24439190	-0.137789	104.792	5.24379e-06	0.00185395	chr1	19741833		CAPZB	NM_004930	Body	TRUE	-0.137789
cg20888521	-0.230684	104.591	5.28311e-06	0.00185395	chr17	43977917	chr17:43971410-43975040	MAPT;MAPT;MAPT;MAPT;MAPT;MAPT	NM_001123067;NM_016835;NM_016834;NM_001123066;NM_005910;NM_016841	5'UTR;5'UTR;5'UTR;5'UTR;5'UTR;5'UTR	NA	-0.230684
cg20740903	-0.208403	104.53	5.2951e-06	0.00185395	chr17	76170799		TK1	NM_003258	3'UTR	NA	-0.208403
cg06271237	0.130582	104.402	5.32029e-06	0.00185395	chr6	144263369		PLAGL1;PLAGL1;PLAGL1;PLAGL1;PLAGL1;PLAGL1;PLAGL1;PLAGL1	NM_001080952;NM_001080956;NM_001080951;NM_002656;NM_006718;NM_001080954;NM_001080953;NM_001080955	Body;Body;Body;Body;Body;Body;Body;Body	NA	0.130582
cg14648190	-0.2337	104.324	5.3359e-06	0.00185395	chr10	525733	chr10:525719-526041	DIP2C	NM_014974	Body	NA	-0.2337
cg12989544	-0.244793	103.681	5.46569e-06	0.00188106	chr6	153429875		RGS17	NM_012419	5'UTR	TRUE	-0.244793
cg21583694	0.168049	103.657	5.47061e-06	0.00188106	chr5	135365401	chr5:135364507-135365036	TGFBI	NM_000358	Body	NA	0.168049
cg21236655	-0.440743	103.048	5.59744e-06	0.00191475	chr9	117861043		TNC	NM_002160	5'UTR	NA	-0.440743
cg00447324	-0.16837	102.881	5.63279e-06	0.00191696	chr17	34208154		CCL5	NM_002985	TSS1500	NA	-0.16837
cg12770539	-0.286175	101.732	5.88417e-06	0.00198246	chr7	36304062		EEPD1	NM_030636	Body	TRUE	-0.286175
cg21864730	-0.206256	101.563	5.92216e-06	0.00198246	chr11	77774886		THRSP	NM_003251	TSS200	NA	-0.206256
cg18124517	-0.143752	101.553	5.9244e-06	0.00198246	chr1	12230509	chr1:12226876-12227712	TNFRSF1B	NM_001066	Body	NA	-0.143752
cg04860291	-0.377803	101.464	5.94476e-06	0.00198246	chr3	53286651	chr3:53289533-53290213	TKT;TKT;TKT	NM_001135056;NM_001064;NM_001135055	Body;Body;Body	NA	-0.377803
cg27010927	-0.250847	101.152	6.01623e-06	0.00199626	chr6	3129410		BPHL;BPHL;BPHL;BPHL	NR_026648;NM_004332;NR_026650;NR_026649	Body;Body;Body;Body	NA	-0.250847
cg17776376	-0.283428	100.806	6.09671e-06	0.0020129	chr5	71449785		MAP1B	NM_005909	Body	TRUE	-0.283428
cg08967456	-0.0829474	100.618	6.1412e-06	0.00201756	chr16	3114948		IL32;IL32;IL32;IL32;IL32;IL32;IL32;IL32	NM_001012631;NM_001012632;NM_001012633;NM_001012636;NM_001012718;NM_004221;NM_001012634;NM_001012635	TSS1500;TSS1500;TSS1500;TSS1500;TSS1500;TSS1500;TSS1500;TSS1500	NA	-0.0829474
cg06881965	0.292558	99.8736	6.3206e-06	0.00206627	chr14	69600007		DCAF5	NM_003861	Body	TRUE	0.292558
cg20408276	-0.251921	99.1067	6.51241e-06	0.00211853	chr2	38300586	chr2:38301276-38304518	CYP1B1	NM_000104	Body	NA	-0.251921
cg18488462	-0.107776	98.9157	6.56131e-06	0.00212403	chr19	11979877		ZNF439	NM_152262	3'UTR	NA	-0.107776
cg25709314	0.15298	98.5305	6.66128e-06	0.00214592	chr7	128797877		TSPAN33	NM_178562	Body	NA	0.15298
cg13447566	-0.127015	98.3684	6.70391e-06	0.00214922	chr9	133801544	chr9:133805004-133805453	FIBCD1;FIBCD1	NM_032843;NM_001145106	Body;Body	NA	-0.127015
cg08811259	-0.399722	97.7963	6.85714e-06	0.00218778	chr6	56878665		BEND6	NM_152731	Body	TRUE	-0.399722
cg07989042	-0.419912	97.6696	6.89165e-06	0.00218827	chr7	128410110		CALU;CALU	NM_001130674;NM_001219	3'UTR;3'UTR	NA	-0.419912
cg04804770	-0.0740718	97.2954	6.99487e-06	0.00221047	chr2	121708506		GLI2	NM_005270	Body	NA	-0.0740718
cg19897979	0.13763	97.1089	7.04704e-06	0.00221197	chr1	25687812		TMEM50A	NM_014313	3'UTR	TRUE	0.13763
cg21200654	-0.134245	96.9591	7.08928e-06	0.00221197	chr7	130132319	chr7:130130739-130133111	MEST;MEST;MESTIT1;MEST	NM_177524;NM_177525;NR_004382;NM_002402	5'UTR;5'UTR;TSS1500;Body	NA	-0.134245
cg12465678	-0.151216	96.9226	7.09961e-06	0.00221197	chr1	27953336		FGR;FGR;FGR	NM_001042747;NM_005248;NM_001042729	TSS1500;5'UTR;TSS1500	NA	-0.151216
cg16437021	-0.100687	96.5892	7.19495e-06	0.00222592	chr16	89510331		ANKRD11	NM_013275	5'UTR	TRUE	-0.100687
cg18555289	-0.132167	96.5319	7.21149e-06	0.00222592	chr8	145729135	chr8:145730390-145732205	GPT	NM_005309	TSS1500	NA	-0.132167
cg00788521	-0.136682	95.9117	7.3936e-06	0.00227157	chr12	2229269		CACNA1C;CACNA1C;CACNA1C;CACNA1C;CACNA1C;CACNA1C;CACNA1C;CACNA1C;CACNA1C;CACNA1C;CACNA1C;CACNA1C;CACNA1C;CACNA1C;CACNA1C;CACNA1C;CACNA1C;CACNA1C;CACNA1C;CACNA1C;CACNA1C;CACNA1C;CACNA1C	NM_001129844;NM_001129827;NM_001129839;NM_001129834;NM_001129841;NM_000719;NM_001129830;NM_001167625;NM_001129843;NM_001167624;NM_001129835;NM_001129837;NM_001167623;NM_001129840;NM_199460;NM_001129833;NM_001129832;NM_001129829;NM_001129846;NM_001129836;NM_001129838;NM_001129831;NM_001129842	Body;Body;Body;Body;Body;Body;Body;Body;Body;Body;Body;Body;Body;Body;Body;Body;Body;Body;Body;Body;Body;Body;Body	TRUE	-0.136682
cg26226650	-0.219891	95.7956	7.42831e-06	0.00227171	chr3	50276265	chr3:50275393-50275645	GNAI2	NM_002070	Body	TRUE	-0.219891
cg08182193	0.0841153	95.1888	7.61309e-06	0.0023146	chr14	105942243	chr14:105940325-105941900	CRIP2	NM_001312	Body	NA	0.0841153
cg16001384	0.13777	95.0094	7.66882e-06	0.0023146	chr8	134306801	chr8:134308328-134310145	NDRG1;NDRG1	NM_001135242;NM_006096	5'UTR;5'UTR	TRUE	0.13777
cg22783664	0.0932758	94.9954	7.67318e-06	0.0023146	chr6	144479349		STX11	NM_003764	5'UTR	TRUE	0.0932758
cg03940525	-0.187302	94.8017	7.73397e-06	0.00231893	chr5	61698089	chr5:61699350-61699877	DIMT1L	NM_014473	Body	NA	-0.187302
cg07896678	-0.19011	94.6386	7.78561e-06	0.00231893	chr16	81042224	chr16:81040134-81041325	CENPN;CENPN;CENPN	NM_001100624;NM_001100625;NM_018455	5'UTR;5'UTR;5'UTR	NA	-0.19011
cg14823429	0.165205	94.5385	7.8175e-06	0.00231893	chr2	240187023		HDAC4	NM_006037	Body	TRUE	0.165205
cg23202949	-0.162166	94.5079	7.8273e-06	0.00231893	chr8	124519807		FBXO32;FBXO32	NM_058229;NM_148177	Body;Body	TRUE	-0.162166
cg23994112	-0.140884	94.2313	7.91642e-06	0.00233491	chr17	75373457	chr17:75368688-75370506	SEPT9;SEPT9;SEPT9;SEPT9;SEPT9	NM_001113494;NM_001113492;NM_001113493;NM_001113491;NM_006640	5'UTR;5'UTR;Body;Body;Body	TRUE	-0.140884
cg24885556	-0.176029	93.8849	8.02986e-06	0.00235789	chr12	56105991	chr12:56109798-56110298	ITGA7	NM_001144997	Body	NA	-0.176029
cg14039237	-0.199389	93.5404	8.14465e-06	0.00238106	chr9	130833354	chr9:130829535-130830949	SLC25A25	NM_001006641	Body	NA	-0.199389
cg13286582	-0.135454	92.5004	8.50381e-06	0.00246236	chr2	37883934		CDC42EP3	NM_006449	5'UTR	TRUE	-0.135454
cg09077672	-0.216202	92.4184	8.53294e-06	0.00246236	chr11	35253154		CD44;CD44;CD44;CD44;CD44	NM_001001389;NM_001001390;NM_000610;NM_001001391;NM_001001392	3'UTR;3'UTR;3'UTR;3'UTR;3'UTR	NA	-0.216202
cg21910390	-0.11398	92.3497	8.55745e-06	0.00246236	chr4	52718946		DCUN1D4;DCUN1D4	NM_001040402;NM_015115	Body;Body	TRUE	-0.11398
cg15224459	0.117981	92.3114	8.57117e-06	0.00246236	chr17	81042023	chr17:81042626-81043244	METRNL	NM_001004431	Body	NA	0.117981
cg04564461	-0.081863	91.8823	8.72657e-06	0.00249302	chr1	41978921	chr1:41981788-41982043	HIVEP3;HIVEP3	NM_024503;NM_001127714	Body;Body	NA	-0.081863
cg13101705	0.0649704	91.7376	8.77975e-06	0.00249302	chr1	183248593		NMNAT2;NMNAT2	NM_170706;NM_015039	Body;Body	TRUE	0.0649704
cg13728131	-0.102795	91.7082	8.7906e-06	0.00249302	chr11	19799633	chr11:19798537-19798949	NAV2;NAV2;NAV2	NM_182964;NM_001111018;NM_145117	Body;Body;Body	NA	-0.102795
cg26154819	-0.160812	91.4666	8.88049e-06	0.0025078	chr5	158489618		EBF1	NM_024007	Body	TRUE	-0.160812
cg07969300	-0.0891253	90.6527	9.19166e-06	0.00258467	chr19	18709519	chr19:18705929-18706147	CRLF1	NM_004750	Body	NA	-0.0891253
cg09291944	-0.0982632	90.2037	9.36914e-06	0.00262346	chr19	3593103	chr19:3595632-3595997	GIPC3	NM_133261	3'UTR	NA	-0.0982632
cg22092521	-0.266082	89.9087	9.48804e-06	0.00263432	chr19	859330	chr19:860517-862123	CFD	NM_001928	TSS1500	NA	-0.266082
cg11957699	-0.25058	89.8384	9.51663e-06	0.00263432	chr1	214510205		SMYD2	NM_020197	3'UTR	NA	-0.25058
cg22542731	-0.103052	89.813	9.527e-06	0.00263432	chr2	128440274		LIMS2	NM_001161404	TSS1500	NA	-0.103052
cg24978835	0.104628	89.6641	9.58807e-06	0.00263649	chr4	76912244	chr4:76911843-76912252	SDAD1	NM_018115	TSS200	NA	0.104628
cg02104644	0.0706164	89.5153	9.64952e-06	0.00263649	chr11	61347820	chr11:61347808-61349038	SYT7	NM_004200	Body	NA	0.0706164
cg05986505	0.111115	89.5045	9.65403e-06	0.00263649	chr8	99955563	chr8:99956558-99957023	OSR2;OSR2	NM_053001;NM_001142462	TSS1500;TSS1500	NA	0.111115
cg22420044	-0.158766	89.341	9.72219e-06	0.00264422	chr7	99691385		MCM7;MCM7;MIR25	NM_005916;NM_182776;NR_029498	Body;Body;TSS200	NA	-0.158766
cg24746666	-0.198902	88.9278	9.89712e-06	0.00268081	chr2	201342647		SPATS2L;SPATS2L;SPATS2L;SPATS2L	NM_001100422;NM_015535;NM_001100424;NM_001100423	Body;Body;Body;Body	NA	-0.198902
cg25385116	-0.151204	88.7835	9.95913e-06	0.00268664	chr1	149900628	chr1:149899625-149899893	MTMR11;MTMR11;SF3B4	NM_181873;NM_001145862;NM_005850	3'UTR;3'UTR;TSS1500	NA	-0.151204
cg06438114	-0.245465	87.9542	1.0325e-05	0.00276857	chr1	27954305		FGR;FGR	NM_005248;NM_001042729	5'UTR;TSS1500	NA	-0.245465
cg18824840	-0.108261	87.9072	1.03463e-05	0.00276857	chr14	63742947		RHOJ	NM_020663	Body	TRUE	-0.108261
cg14140554	-0.110343	87.7492	1.0418e-05	0.00277657	chr6	157804039	chr6:157801062-157803377	ZDHHC14;ZDHHC14	NM_153746;NM_024630	Body;Body	NA	-0.110343
cg10136168	-0.121157	87.1878	1.06781e-05	0.0028345	chr14	77783447	chr14:77786690-77787794	POMT2	NM_013382	Body	NA	-0.121157
cg09300089	-0.183653	86.5734	1.0972e-05	0.00290092	chr16	89539230		ANKRD11	NM_013275	5'UTR	TRUE	-0.183653
cg04304802	-0.11942	86.4548	1.10299e-05	0.00290464	chr10	73499965		CDH23	NM_022124	Body	TRUE	-0.11942
cg13311549	-0.187741	85.9462	1.12824e-05	0.00295941	chr7	24988669		OSBPL3;OSBPL3;OSBPL3;OSBPL3	NM_015550;NM_145322;NM_145320;NM_145321	5'UTR;5'UTR;5'UTR;5'UTR	TRUE	-0.187741
cg23646375	-0.1634	85.7901	1.13614e-05	0.0029684	chr1	209847618	chr1:209848443-209849428	G0S2	NM_015714	TSS1500	NA	-0.1634
cg27111150	-0.0933701	85.5811	1.14682e-05	0.00297199	chr10	97183248		SORBS1;SORBS1;SORBS1;SORBS1;SORBS1;SORBS1;SORBS1	NM_006434;NM_001034956;NM_015385;NM_001034957;NM_001034954;NM_001034955;NM_024991	Body;Body;Body;Body;Body;Body;Body	NA	-0.0933701
cg26897313	-0.270488	85.524	1.14976e-05	0.00297199	chr15	57903521		GCOM1;GCOM1;GCOM1;GCOM1	NM_001018090;NM_001018100;NM_152451;NM_001018091	Body;Body;Body;Body	NA	-0.270488
cg12594800	0.151442	85.5008	1.15095e-05	0.00297199	chrX	129243426	chrX:129243674-129245575	ELF4;ELF4	NM_001421;NM_001127197	5'UTR;5'UTR	NA	0.151442
cg16352830	-0.170249	84.5653	1.20053e-05	0.00308031	chr1	208221036		PLXNA2	NM_025179	Body	TRUE	-0.170249
cg06110286	-0.0835162	84.5348	1.20218e-05	0.00308031	chr8	145728587	chr8:145730390-145732205	GPT	NM_005309	TSS1500	NA	-0.0835162
cg07636225	-0.270752	84.3241	1.21373e-05	0.00309794	chr11	63466987		RTN3;RTN3;RTN3;RTN3	NM_006054;NM_201428;NM_201429;NM_201430	Body;Body;Body;Body	TRUE	-0.270752
cg17612991	-0.0521514	84.0292	1.23013e-05	0.00312776	chr19	6721016		C3	NM_000064	TSS1500	NA	-0.0521514
cg02739915	-0.212509	83.5374	1.25808e-05	0.00318663	chr7	65583242	chr7:65579764-65580200	CRCP;CRCP;CRCP;CRCP;CRCP	NM_001040648;NR_024548;NM_014478;NM_001142414;NM_001040647	Body;Body;Body;Body;Body	NA	-0.212509
cg25274263	-0.184152	83.4132	1.26527e-05	0.00319265	chr1	214613732		PTPN14	NM_005401	Body	TRUE	-0.184152
cg23631321	0.126112	83.264	1.27396e-05	0.00319809	chr15	101587658		LRRK1	NM_024652	Body	NA	0.126112
cg11197913	-0.291309	83.2112	1.27706e-05	0.00319809	chr1	145054779		PDE4DIP	NM_022359	Body	TRUE	-0.291309
cg00121374	-0.100555	82.9327	1.29355e-05	0.00321373	chr1	3392638	chr1:3394701-3395191	ARHGEF16	NM_014448	Body	NA	-0.100555
cg12446151	-0.0921803	82.9319	1.2936e-05	0.00321373	chr22	50846837	chr22:50845158-50845437	SAPS2	NM_014678	Body	NA	-0.0921803
cg12639429	-0.524665	82.8609	1.29784e-05	0.00321373	chr18	21572622		TTC39C	NM_153211	TSS200	TRUE	-0.524665
cg21721489	-0.471132	82.6658	1.30959e-05	0.00322076	chr13	31035654		HMGB1	NM_002128	Body	NA	-0.471132
cg23859703	-0.0815187	82.6528	1.31038e-05	0.00322076	chr8	2029388		MYOM2	NM_003970	Body	NA	-0.0815187
cg02400942	-0.127217	82.4368	1.32356e-05	0.00324114	chr15	76006125		CSPG4	NM_001897	TSS1500	TRUE	-0.127217
cg10943921	-0.167159	82.2058	1.33783e-05	0.00326405	chr3	129279429		PLXND1	NM_015103	Body	TRUE	-0.167159
cg09405463	-0.144828	82.0148	1.34978e-05	0.00327414	chr11	85519653	chr11:85521991-85522285	SYTL2	NM_032943	5'UTR	TRUE	-0.144828
cg17286244	-0.0898711	81.9821	1.35184e-05	0.00327414	chr15	69222592	chr15:69222589-69223380	MIR548H4;SPESP1;NOX5	NR_031680;NM_145658;NM_024505	Body;TSS1500;TSS1500	NA	-0.0898711
cg00877150	-0.150389	81.837	1.36102e-05	0.00327422	chrX	39972039	chrX:39953434-39969247	BCOR;BCOR	NM_001123384;NM_001123383	5'UTR;5'UTR	NA	-0.150389
cg19116959	-0.113498	81.8257	1.36174e-05	0.00327422	chr4	146841472		ZNF827	NM_178835	Body	TRUE	-0.113498
cg01714284	-0.0937677	81.7225	1.36832e-05	0.00327817	chr4	185714524		ACSL1	NM_001995	Body	TRUE	-0.0937677
cg26738106	-0.13595	81.6104	1.37551e-05	0.00328355	chrX	3265038	chrX:3263353-3265347	MXRA5	NM_015419	TSS1500	NA	-0.13595
cg12820916	-0.324596	81.4581	1.38537e-05	0.00329522	chr4	147417332		SLC10A7;SLC10A7	NM_001029998;NM_032128	Body;Body	TRUE	-0.324596
cg24619694	0.0880222	81.0055	1.41515e-05	0.00335405	chr11	117070485		TAGLN;TAGLN;TAGLN	NM_001001522;NM_003186;NM_001001522	5'UTR;5'UTR;1stExon	TRUE	0.0880222
cg14633742	-0.218185	80.888	1.42302e-05	0.00336068	chr9	98032587		FANCC	NM_000136	5'UTR	NA	-0.218185
cg08985539	-0.188527	80.7837	1.43005e-05	0.00336531	chr4	2217067		POLN	NM_181808	Body	NA	-0.188527
cg25504605	-0.105612	80.4876	1.45023e-05	0.00340074	chr17	56569119	chr17:56564854-56565891	MTMR4	NM_004687	Body	NA	-0.105612
cg27039420	-0.103253	80.3919	1.45683e-05	0.00340418	chr8	121768955		SNTB1	NM_021021	Body	TRUE	-0.103253
cg05262549	0.119456	80.0678	1.47945e-05	0.00342288	chr1	183256588		NMNAT2;NMNAT2	NM_170706;NM_015039	Body;Body	TRUE	0.119456
cg07210187	-0.155588	79.9549	1.48743e-05	0.00342288	chr10	78943405		KCNMA1;KCNMA1;KCNMA1;KCNMA1	NM_001161353;NM_001161352;NM_002247;NM_001014797	Body;Body;Body;Body	NA	-0.155588
cg26643047	0.127925	79.9309	1.48914e-05	0.00342288	chr2	46746850		ATP6V1E2;ATP6V1E2	NM_080653;NM_080653	1stExon;5'UTR	NA	0.127925
cg22863744	-0.148094	79.929	1.48927e-05	0.00342288	chr12	124942176	chr12:124941314-124941584	NCOR2;NCOR2	NM_006312;NM_001077261	Body;Body	NA	-0.148094
cg18212720	-0.258659	79.91	1.49062e-05	0.00342288	chr17	42884655		GJC1;GJC1	NM_001080383;NM_005497	5'UTR;5'UTR	NA	-0.258659
cg09093656	0.103324	79.7548	1.50171e-05	0.00343647	chr17	16323481		TRPV2	NM_016113	Body	NA	0.103324
cg16918683	-0.101136	79.4596	1.52309e-05	0.00347341	chr15	99276406		IGF1R	NM_000875	Body	TRUE	-0.101136
cg11775828	-0.183505	79.3045	1.53447e-05	0.00348738	chr2	169100915	chr2:169102950-169104454	STK39	NM_013233	Body	NA	-0.183505
cg10750945	0.0714713	79.156	1.54547e-05	0.00348946	chr10	88280693	chr10:88280635-88282089	WAPAL	NM_015045	5'UTR	NA	0.0714713
cg19795292	-0.309768	79.1502	1.5459e-05	0.00348946	chr2	102952285		IL1RL1;IL1RL1	NM_016232;NM_003856	5'UTR;TSS1500	NA	-0.309768
cg13734833	0.0767278	78.5502	1.59136e-05	0.0035799	chr11	68779817	chr11:68778569-68778851	MRGPRF;MRGPRF	NM_001098515;NM_145015	5'UTR;5'UTR	NA	0.0767278
cg13926553	-0.122809	78.4291	1.60074e-05	0.00358883	chr15	51633430	chr15:51633724-51634318	GLDN	NM_181789	TSS1500	NA	-0.122809
cg15210526	-0.3626	78.3244	1.6089e-05	0.00358909	chr1	167733310		MPZL1;MPZL1;MPZL1	NM_001146191;NM_003953;NM_024569	Body;Body;Body	TRUE	-0.3626
cg04149179	-0.32393	78.289	1.61167e-05	0.00358909	chr10	97149537		SORBS1;SORBS1;SORBS1;SORBS1;SORBS1;SORBS1;SORBS1	NM_006434;NM_001034956;NM_015385;NM_001034957;NM_001034954;NM_001034955;NM_024991	Body;Body;Body;Body;Body;Body;Body	NA	-0.32393
cg18567268	-0.31341	77.927	1.64035e-05	0.00363986	chr19	42916966	chr19:42914500-42914889	LIPE	NM_005357	Body	NA	-0.31341
cg09168805	-0.163616	77.8636	1.64544e-05	0.00363986	chr1	94514548		ABCA4	NM_000350	Body	TRUE	-0.163616
cg07408779	-0.0661789	77.6997	1.65869e-05	0.00365698	chr11	65315205	chr11:65314912-65315476	LTBP3;LTBP3;LTBP3	NM_001164266;NM_021070;NM_001130144	Body;Body;Body	NA	-0.0661789
cg19323289	0.0664086	77.3907	1.68402e-05	0.00370053	chr11	19463903		NAV2	NM_001111018	Body	TRUE	0.0664086
cg01686739	0.242252	76.942	1.72166e-05	0.00377076	chr12	107855547		BTBD11	NM_001018072	Body	TRUE	0.242252
cg11362049	-0.129826	76.788	1.73482e-05	0.00378027	chr11	131971356		NTM;NTM;NTM;NTM	NM_001144059;NM_001048209;NM_001144058;NM_016522	Body;Body;Body;Body	TRUE	-0.129826
cg23841186	0.173082	76.758	1.7374e-05	0.00378027	chr12	53492662	chr12:53491572-53491955	IGFBP6	NM_002178	Body	NA	0.173082
cg23260993	-0.181072	76.489	1.76073e-05	0.00381851	chr2	56149464	chr2:56150340-56151180	EFEMP1;EFEMP1;EFEMP1	NM_004105;NM_001039349;NM_001039348	Body;Body;Body	NA	-0.181072
cg14687118	-0.0888838	76.3861	1.76976e-05	0.00382559	chr10	126205766		LHPP;LHPP	NM_022126;NM_001167880	Body;Body	NA	-0.0888838
cg26771557	-0.340534	76.1566	1.79009e-05	0.00385699	chr17	16955261		MPRIP;MPRIP	NM_015134;NM_201274	Body;Body	TRUE	-0.340534
cg00318436	-0.0969091	75.834	1.81919e-05	0.00389694	chr16	67696181	chr16:67693451-67695560	PARD6A;ACD;ACD;PARD6A;ACD	NM_016948;NM_022914;NM_001082487;NM_001037281;NM_001082486	Body;TSS1500;TSS1500;Body;TSS1500	NA	-0.0969091
cg18418335	-0.112416	75.8209	1.82038e-05	0.00389694	chr19	2042088	chr19:2041823-2042593	MKNK2;MKNK2	NM_199054;NM_017572	Body;Body	TRUE	-0.112416
cg07236691	-0.175593	75.6935	1.83203e-05	0.00390927	chr8	120599284		ENPP2;ENPP2;ENPP2	NM_006209;NM_001040092;NM_001130863	Body;Body;Body	TRUE	-0.175593
cg01924223	-0.0702886	75.2186	1.87631e-05	0.00399093	chr8	42033498		PLAT;PLAT	NM_000930;NM_033011	3'UTR;3'UTR	TRUE	-0.0702886
cg05564340	-0.507135	75.1386	1.8839e-05	0.00399427	chr21	44518156	chr21:44515262-44515560	U2AF1;U2AF1;U2AF1	NM_001025204;NM_001025203;NM_006758	5'UTR;Body;Body	NA	-0.507135
cg13351352	-0.175636	75.0325	1.89402e-05	0.00400293	chr19	40751858		AKT2	NM_001626	Body	NA	-0.175636
cg07081061	-0.215752	74.8471	1.91187e-05	0.00402783	chr6	3350901		SLC22A23;SLC22A23	NM_021945;NM_015482	Body;Body	TRUE	-0.215752
cg24502027	-0.12855	74.5535	1.94057e-05	0.00407536	chr10	556470		DIP2C	NM_014974	Body	TRUE	-0.12855
cg09657311	-0.174284	74.4801	1.94783e-05	0.0040777	chr11	66395510	chr11:66393924-66394132	RBM14	NM_006328	3'UTR	NA	-0.174284
cg09535358	-0.0694494	74.401	1.95569e-05	0.00408128	chr6	29911295	chr6:29910202-29911367	HLA-A	NM_002116	Body	NA	-0.0694494
cg26398510	-0.0913772	74.1454	1.98135e-05	0.00412188	chr15	45328217		SORD	NM_003104	Body	NA	-0.0913772
cg20151045	-0.0721547	74.0835	1.98764e-05	0.00412203	chr17	35414114		AATF	NM_012138	3'UTR	NA	-0.0721547
cg10988251	-0.161673	74.0198	1.99413e-05	0.0041226	chr5	16901400		MYO10	NM_012334	Body	TRUE	-0.161673
cg25821399	-0.180541	73.8476	2.0118e-05	0.00414621	chr3	128997055	chr3:128997382-128997600	C3orf37;C3orf37	NM_020187;NM_001006109	TSS1500;TSS1500	NA	-0.180541
cg02596233	-0.133526	73.7848	2.01829e-05	0.00414671	chr7	150970209	chr7:150974116-150974535	SMARCD3;SMARCD3	NM_001003802;NM_003078	Body;Body	NA	-0.133526
cg16038327	-0.171602	73.6106	2.03643e-05	0.00417107	chr1	154322245		ATP8B2	NM_020452	3'UTR	NA	-0.171602
cg24921799	-0.111174	73.3639	2.06247e-05	0.00421142	chr3	197237680		BDH1;BDH1;BDH1	NM_203314;NM_004051;NM_203315	3'UTR;3'UTR;3'UTR	TRUE	-0.111174
cg11380830	0.0575961	73.2878	2.07059e-05	0.00421503	chr10	96123085	chr10:96122540-96122904	NOC3L	NM_022451	TSS1500	NA	0.0575961
cg27516584	-0.102692	72.9541	2.10665e-05	0.00426386	chr16	88712750	chr16:88709525-88710015	CYBA	NM_000101	Body	NA	-0.102692
cg14409024	-0.272476	72.947	2.10743e-05	0.00426386	chr9	134881994		MED27	NM_004269	Body	TRUE	-0.272476
cg10735454	-0.112016	72.6907	2.13567e-05	0.00427559	chr6	161836525		PARK2;PARK2;PARK2	NM_004562;NM_013987;NM_013988	Body;Body;Body	TRUE	-0.112016
cg06879378	-0.138138	72.6772	2.13717e-05	0.00427559	chr7	28466920		CREB5;CREB5	NM_182899;NM_182898	5'UTR;Body	TRUE	-0.138138
cg21863698	-0.224234	72.6506	2.14013e-05	0.00427559	chr3	73456912		PDZRN3	NM_015009	Body	TRUE	-0.224234
cg27589003	-0.144946	72.6315	2.14226e-05	0.00427559	chr7	130132286	chr7:130130739-130133111	MEST;MEST;MESTIT1;MEST	NM_177524;NM_177525;NR_004382;NM_002402	5'UTR;5'UTR;TSS1500;Body	NA	-0.144946
cg15924582	-0.104876	72.5679	2.14936e-05	0.00427559	chr14	102356845	chr14:102357887-102358101	PPP2R5C;PPP2R5C;PPP2R5C;PPP2R5C;PPP2R5C	NM_001161726;NM_002719;NM_001161725;NM_178587;NM_178586	Body;Body;Body;Body;Body	NA	-0.104876
cg21175685	0.0578559	72.4653	2.1609e-05	0.00427559	chr3	99378032		COL8A1;MIR548G;COL8A1	NM_001850;NR_031662;NM_020351	5'UTR;Body;5'UTR	TRUE	0.0578559
cg14852267	-0.0993063	72.4549	2.16207e-05	0.00427559	chr1	28564498	chr1:28562510-28562976	ATPIF1;ATPIF1;ATPIF1	NM_178191;NM_016311;NM_178190	3'UTR;3'UTR;3'UTR	NA	-0.0993063
cg18597991	-0.331489	72.431	2.16477e-05	0.00427559	chr20	48096659	chr20:48098512-48099560	KCNB1	NM_004975	Body	NA	-0.331489
cg08884539	-0.080552	72.3161	2.17779e-05	0.00428093	chr12	3361725		TSPAN9;TSPAN9	NM_006675;NM_001168320	Body;Body	TRUE	-0.080552
cg20250473	-0.179035	72.2934	2.18038e-05	0.00428093	chr19	12884775	chr19:12885756-12886519	HOOK2;HOOK2	NM_001100176;NM_013312	Body;Body	NA	-0.179035
cg01058360	-0.269495	72.0686	2.2062e-05	0.00429452	chr7	151442371		PRKAG2;PRKAG2	NM_016203;NM_001040633	Body;Body	NA	-0.269495
cg06063484	-0.095777	72.0277	2.21093e-05	0.00429452	chr12	133335850	chr12:133335487-133335851	ANKLE2	NM_015114	Body	NA	-0.095777
cg08434399	-0.124329	71.9876	2.21559e-05	0.00429452	chr10	131697669	chr10:131697079-131697412	EBF3	NM_001005463	Body	NA	-0.124329
cg10754794	-0.13714	71.9605	2.21874e-05	0.00429452	chr10	93916288		CPEB3	NM_014912	Body	TRUE	-0.13714
cg22785629	0.10055	71.8527	2.23135e-05	0.00429452	chr17	1554549	chr17:1551730-1553249	PRPF8;RILP	NM_006445;NM_031430	Body;TSS1500	NA	0.10055
cg12151446	-0.0811326	71.8109	2.23626e-05	0.00429452	chr22	35780926	chr22:35776988-35777221	HMOX1	NM_002133	Body	NA	-0.0811326
cg23102632	-0.179216	71.7879	2.23896e-05	0.00429452	chr20	50723227	chr20:50721310-50721912	ZFP64	NM_199427	Body	NA	-0.179216
cg23196919	-0.167318	71.787	2.23907e-05	0.00429452	chr3	58257920		ABHD6	NM_020676	Body	NA	-0.167318
cg04272820	-0.0954174	71.5041	2.2727e-05	0.00434647	chr17	38228538		THRA;THRA	NM_003250;NM_199334	5'UTR;5'UTR	TRUE	-0.0954174
cg25223716	-0.1156	71.2529	2.3031e-05	0.00438541	chr10	127817454		ADAM12;ADAM12	NM_003474;NM_021641	Body;Body	NA	-0.1156
cg24503369	0.104949	71.2223	2.30683e-05	0.00438541	chr2	40599006		SLC8A1;SLC8A1;SLC8A1;SLC8A1	NM_001112801;NM_001112802;NM_021097;NM_001112800	Body;Body;Body;Body	TRUE	0.104949
cg00445959	-0.179751	71.1262	2.31862e-05	0.00438541	chr16	28220268	chr16:28223083-28223638	XPO6	NM_015171	Body	NA	-0.179751
cg04117986	-0.176104	71.1191	2.3195e-05	0.00438541	chr5	149517768		PDGFRB	NM_002609	5'UTR	TRUE	-0.176104
cg05639747	0.049622	70.8595	2.35172e-05	0.00443371	chr12	49740942	chr12:49738680-49740841	DNAJC22	NM_024902	TSS200	TRUE	0.049622
cg13614372	-0.127249	70.7015	2.37161e-05	0.00445853	chr9	139784946	chr9:139784322-139784693	TRAF2	NM_021138	5'UTR	NA	-0.127249
cg09804616	-0.128842	70.5645	2.38902e-05	0.00447858	chr6	30644832	chr6:30640431-30640853	KIAA1949;KIAA1949	NM_001134870;NM_133471	3'UTR;3'UTR	NA	-0.128842
cg15361231	-0.477792	70.3947	2.41082e-05	0.00450038	chr1	193075191	chr1:193074174-193074778	GLRX2;GLRX2;GLRX2	NM_016066;NM_197962;NM_016066	1stExon;TSS1500;5'UTR	NA	-0.477792
cg09792758	0.413805	70.3495	2.41666e-05	0.00450038	chrX	107683340		COL4A5;COL4A5;COL4A5;COL4A5;COL4A6;COL4A5;COL4A5	NM_033381;NM_033381;NM_000495;NM_033380;NM_001847;NM_033380;NM_000495	5'UTR;1stExon;1stExon;5'UTR;TSS1500;1stExon;5'UTR	NA	0.413805
cg01518459	-0.14736	70.2676	2.42731e-05	0.00450038	chr19	30199590		C19orf12;C19orf12	NM_001031726;NM_031448	Body;5'UTR	NA	-0.14736
cg04918831	-0.184083	70.2517	2.42937e-05	0.00450038	chr1	241795170		CHML;CHML;OPN3	NM_001821;NM_001821;NM_014322	3'UTR;1stExon;Body	NA	-0.184083
cg11877254	-0.0658364	70.1347	2.44469e-05	0.00450038	chr19	10222051	chr19:10220612-10221147	PPAN-P2RY11;P2RY11	NM_001040664;NM_002566	Body;TSS200	NA	-0.0658364
cg10047572	0.0953227	70.1031	2.44885e-05	0.00450038	chr6	30711399	chr6:30710307-30712440	IER3;FLOT1	NM_003897;NM_005803	3'UTR;TSS1500	NA	0.0953227
cg02427576	0.112022	70.0908	2.45046e-05	0.00450038	chr5	125808164		GRAMD3;GRAMD3;GRAMD3;GRAMD3;GRAMD3	NM_001146321;NM_001146320;NM_001146322;NM_001146319;NM_023927	Body;Body;Body;Body;Body	TRUE	0.112022
cg15241074	-0.240923	70.0571	2.4549e-05	0.00450038	chr2	12860614	chr2:12856625-12859019	TRIB2;TRIB2	NM_021643;NR_027303	Body;Body	NA	-0.240923
cg19114595	0.111648	69.6726	2.50634e-05	0.0045816	chr1	68515977	chr1:68516236-68516473	DIRAS3	NM_004675	5'UTR	NA	0.111648
cg18195276	-0.186828	69.6234	2.51302e-05	0.0045816	chr10	74857663	chr10:74855858-74856985	P4HA1;P4HA1;P4HA1;P4HA1	NM_001142596;NM_000917;NM_001017962;NM_001142595	TSS1500;TSS1500;TSS1500;TSS1500	NA	-0.186828
cg26964901	-0.342643	69.5063	2.52899e-05	0.0045981	chr5	76630355		PDE8B;PDE8B;PDE8B;PDE8B;PDE8B	NM_001029853;NM_001029854;NM_003719;NM_001029851;NM_001029852	Body;Body;Body;Body;Body	TRUE	-0.342643
cg27656786	-0.372808	69.3193	2.55477e-05	0.00462505	chr6	142677346		GPR126;GPR126;GPR126;GPR126	NM_020455;NM_001032394;NM_198569;NM_001032395	Body;Body;Body;Body	TRUE	-0.372808
cg17758048	0.0619625	69.2979	2.55775e-05	0.00462505	chr10	79352883		KCNMA1;KCNMA1;KCNMA1;KCNMA1	NM_001161353;NM_001161352;NM_002247;NM_001014797	Body;Body;Body;Body	TRUE	0.0619625
cg19869608	-0.0670708	69.056	2.59164e-05	0.00467359	chr12	56649358	chr12:56651692-56652527	ANKRD52	NM_173595	Body	NA	-0.0670708
cg16584662	-0.150484	68.9607	2.60514e-05	0.00468519	chr15	74291835	chr15:74290344-74290760	PML;PML;PML;PML;PML;PML;PML;PML;PML	NM_033247;NM_033244;NM_002675;NM_033238;NM_033246;NM_033250;NM_033239;NM_033249;NM_033240	Body;Body;Body;Body;Body;Body;Body;Body;Body	NA	-0.150484
cg08877967	-0.297475	68.8638	2.61896e-05	0.00468686	chr11	93490981		C11orf54	NM_014039	Body	NA	-0.297475
cg09466698	-0.238011	68.827	2.62422e-05	0.00468686	chr16	78249269		WWOX;WWOX	NM_016373;NM_130791	Body;Body	NA	-0.238011
cg09782097	-0.16831	68.7993	2.62821e-05	0.00468686	chr5	140514711	chr5:140516311-140517300	PCDHB5	NM_015669	TSS200	NA	-0.16831
cg19533955	-0.0974372	68.7549	2.6346e-05	0.00468686	chr3	99790878		C3orf26;FILIP1L;FILIP1L	NM_032359;NM_182909;NM_001042459	Body;5'UTR;5'UTR	TRUE	-0.0974372
cg18492926	-0.166788	68.7079	2.64138e-05	0.00468686	chr11	67442195		ALDH3B2;ALDH3B2	NM_001031615;NM_000695	5'UTR;TSS200	TRUE	-0.166788
cg00770754	-0.153436	68.5705	2.66135e-05	0.00470971	chr16	89440949	chr16:89438503-89438850	ANKRD11	NM_013275	5'UTR	NA	-0.153436
cg15164782	-0.415078	68.4014	2.68617e-05	0.00474099	chr3	99507048		COL8A1;MIR548G;COL8A1	NM_001850;NR_031662;NM_020351	5'UTR;Body;5'UTR	TRUE	-0.415078
cg19284751	-0.250077	68.2762	2.70474e-05	0.00475025	chr2	119699789		MARCO;MARCO	NM_006770;NM_006770	1stExon;5'UTR	NA	-0.250077
cg03244494	-0.221867	68.237	2.71058e-05	0.00475025	chr13	21010146	chr13:21009774-21010338	CRYL1	NM_015974	Body	NA	-0.221867
cg25511278	-0.150104	68.2215	2.71289e-05	0.00475025	chr6	33174168	chr6:33175561-33176387	MIR219-1;HSD17B8	NR_029633;NM_014234	TSS1500;Body	TRUE	-0.150104
cg02065717	-0.462184	68.1654	2.7213e-05	0.00475244	chr1	101437439		SLC30A7;SLC30A7	NM_133496;NM_001144884	Body;Body	TRUE	-0.462184
cg27645259	0.0538456	68.0094	2.74482e-05	0.00478093	chr19	41119669	chr19:41119031-41120394	LTBP4;LTBP4;LTBP4	NM_001042545;NM_001042544;NM_003573	Body;Body;Body	TRUE	0.0538456
cg00708380	0.097861	67.9432	2.75489e-05	0.00478592	chr11	75378502	chr11:75378416-75379882	MAP6;MAP6	NM_033063;NM_207577	Body;Body	NA	0.097861
cg04421271	0.217033	67.4651	2.82894e-05	0.00488176	chr11	87908938	chr11:87908243-87908614	RAB38	NM_022337	TSS1500	NA	0.217033
cg27373390	-0.274665	67.4578	2.83009e-05	0.00488176	chr3	37095036		LRRFIP2;LRRFIP2;LRRFIP2	NM_006309;NM_001134369;NM_017724	3'UTR;3'UTR;3'UTR	NA	-0.274665
cg08477744	0.109468	67.4448	2.83213e-05	0.00488176	chr1	17308032	chr1:17306551-17307363	MFAP2;MFAP2;MFAP2;MFAP2;MFAP2;MFAP2	NM_002403;NM_017459;NM_001135247;NM_017459;NM_001135247;NM_001135248	TSS1500;5'UTR;1stExon;1stExon;5'UTR;TSS1500	NA	0.109468
cg19693031	-0.0773302	67.0212	2.89992e-05	0.00498565	chr1	145441552		TXNIP	NM_006472	3'UTR	NA	-0.0773302
cg26149645	-0.545797	66.9012	2.91947e-05	0.00499411	chr3	100529346		ABI3BP	NM_015429	Body	TRUE	-0.545797
cg01320433	-0.360403	66.8987	2.91989e-05	0.00499411	chr6	169630013	chr6:169631759-169632823	THBS2	NM_003247	Body	NA	-0.360403
cg05401069	-0.216611	66.8355	2.93025e-05	0.00499596	chr18	21572634		TTC39C	NM_153211	TSS200	TRUE	-0.216611
cg27088726	0.167091	66.7933	2.9372e-05	0.00499596	chr16	83171155		CDH13	NM_001257	Body	NA	0.167091
cg19303076	-0.111569	66.7304	2.94761e-05	0.00499596	chr12	45677955		ANO6;ANO6;ANO6	NM_001142679;NM_001142680;NM_001025356	Body;Body;Body	TRUE	-0.111569
cg17010394	0.149192	66.6818	2.95567e-05	0.00499596	chr1	84464224	chr1:84464223-84465232	TTLL7	NM_024686	5'UTR	NA	0.149192
cg22609618	-0.183165	66.6641	2.95861e-05	0.00499596	chr1	100944010		CDC14A;CDC14A;CDC14A	NM_003672;NM_033312;NM_033313	Body;Body;Body	TRUE	-0.183165
cg14285447	-0.195804	66.4447	2.9954e-05	0.00504525	chr14	64858798	chr14:64854203-64855024	MTHFD1	NM_005956	Body	NA	-0.195804
cg19878568	-0.121724	66.3402	3.01313e-05	0.00504896	chr6	41741219		FRS3	NM_006653	Body	NA	-0.121724
cg10214447	-0.0892275	66.3132	3.01774e-05	0.00504896	chr10	129145677		DOCK1	NM_001380	Body	NA	-0.0892275
cg23329372	-0.0656541	66.2944	3.02095e-05	0.00504896	chr5	178656269		ADAMTS2;ADAMTS2	NM_021599;NM_014244	Body;Body	NA	-0.0656541
cg23928713	-0.115622	66.2529	3.02804e-05	0.00504896	chr4	8130202		ABLIM2;ABLIM2;ABLIM2;ABLIM2;ABLIM2;ABLIM2;ABLIM2	NM_032432;NM_001130083;NM_001130087;NM_001130088;NM_001130084;NM_001130085;NM_001130086	Body;Body;Body;Body;Body;Body;Body	TRUE	-0.115622
cg15003124	-0.364374	65.9862	3.07416e-05	0.00509147	chr2	176016421		ATF2	NM_001880	5'UTR	TRUE	-0.364374
cg23931734	-0.0558156	65.962	3.0784e-05	0.00509147	chr15	63673013	chr15:63673888-63674160	CA12;CA12	NM_001218;NM_206925	Body;Body	TRUE	-0.0558156
cg26777040	-0.0636844	65.9475	3.08093e-05	0.00509147	chr19	897479	chr19:897374-897624	C19orf22	NM_138774	Body	NA	-0.0636844
cg02366856	-0.158276	65.9287	3.08422e-05	0.00509147	chr15	37239205		MEIS2;MEIS2;MEIS2;MEIS2;MEIS2;MEIS2;MEIS2	NM_172316;NM_170674;NM_170675;NM_172315;NM_002399;NM_170677;NM_170676	Body;Body;Body;Body;Body;Body;Body	TRUE	-0.158276
cg26081413	-0.0775467	65.6838	3.12751e-05	0.00515012	chr12	6421768	chr12:6419603-6420024	PLEKHG6;PLEKHG6;PLEKHG6	NM_001144857;NM_001144856;NM_018173	TSS200;Body;Body	TRUE	-0.0775467
cg24199006	0.0536826	65.6361	3.13603e-05	0.00515137	chr10	106089203		ITPRIP	NM_033397	5'UTR	NA	0.0536826
cg16527469	-0.11717	65.5907	3.14417e-05	0.00515199	chr7	942748	chr7:942707-942940	ADAP1	NM_006869	Body	NA	-0.11717
cg20917083	0.073835	65.328	3.19175e-05	0.00521707	chr12	15114233		ARHGDIB	NM_001175	5'UTR	NA	0.073835
cg26579713	0.21657	65.1496	3.22458e-05	0.00525777	chr15	65701865		IGDCC4	NM_020962	Body	TRUE	0.21657
cg06516476	0.0591097	65.0375	3.24543e-05	0.00527881	chr6	86174584		NT5E	NM_002526	Body	TRUE	0.0591097
cg10015051	-0.336472	64.8371	3.28311e-05	0.00532703	chr16	65102943		CDH11	NM_001797	5'UTR	TRUE	-0.336472
cg07035489	-0.0554892	64.7192	3.30552e-05	0.00535032	chr1	232600967		SIPA1L2	NM_020808	Body	NA	-0.0554892
cg07658590	-0.198896	64.5974	3.32889e-05	0.00537503	chr21	46963587	chr21:46961668-46963078	SLC19A1	NM_194255	TSS1500	NA	-0.198896
cg13462082	-0.420286	64.5046	3.34682e-05	0.00539087	chr7	106820841		HBP1	NM_012257	Body	TRUE	-0.420286
cg14338114	-0.133893	64.3826	3.37058e-05	0.00540849	chr3	114215340		ZBTB20;ZBTB20;ZBTB20;ZBTB20;ZBTB20;ZBTB20	NM_001164345;NM_001164346;NM_001164347;NM_001164344;NM_015642;NM_001164343	5'UTR;5'UTR;5'UTR;5'UTR;5'UTR;5'UTR	TRUE	-0.133893
cg18585107	-0.0470947	64.3649	3.37406e-05	0.00540849	chr11	64138839	chr11:64136814-64138187	RPS6KA4;RPS6KA4	NM_001006944;NM_003942	Body;Body	NA	-0.0470947
cg05081395	-0.166648	64.1703	3.41244e-05	0.00545683	chr11	108345522		KDELC2	NM_153705	3'UTR	NA	-0.166648
cg09957864	-0.158416	64.0497	3.4365e-05	0.0054821	chr8	145728526	chr8:145730390-145732205	GPT	NM_005309	TSS1500	NA	-0.158416
cg13257421	0.0996155	63.9609	3.45437e-05	0.00549738	chr2	9987440	chr2:9983263-9983901	TAF1B	NM_005680	Body	NA	0.0996155
cg26811411	-0.13987	63.8708	3.4726e-05	0.0055031	chr1	111685877	chr1:111682227-111683303	CEPT1;CEPT1	NM_006090;NM_001007794	5'UTR;5'UTR	NA	-0.13987
cg18422632	0.142596	63.8612	3.47454e-05	0.0055031	chr11	19618976		NAV2	NM_001111018	Body	TRUE	0.142596
cg14326305	-0.2531	63.7182	3.50374e-05	0.00553613	chr9	107573154		ABCA1	NM_005502	Body	TRUE	-0.2531
cg16240683	-0.215555	63.4805	3.55295e-05	0.00560055	chr1	23697258	chr1:23694690-23696050	C1orf213;C1orf213;C1orf213;ZNF436	NM_138479;NM_001008896;NM_138479;NM_001077195	3'UTR;Body;1stExon;TSS1500	TRUE	-0.215555
cg21389456	-0.112034	63.4295	3.56362e-05	0.00560406	chr10	675937	chr10:678262-679515	DIP2C	NM_014974	Body	NA	-0.112034
cg00357888	-0.102713	63.2735	3.59652e-05	0.0056373	chr10	81106390	chr10:81107082-81107488	PPIF	NM_005729	TSS1500	NA	-0.102713
cg10436737	-0.216524	63.2489	3.60175e-05	0.0056373	chr1	170700508		PRRX1;PRRX1	NM_022716;NM_006902	Body;3'UTR	NA	-0.216524
cg18193726	-0.10464	63.1873	3.61486e-05	0.00564451	chr12	131292130		STX2;STX2	NM_001980;NM_194356	Body;Body	NA	-0.10464
cg11081275	-0.103139	62.974	3.66073e-05	0.00568792	chr10	616995		DIP2C	NM_014974	Body	TRUE	-0.103139
cg23617193	-0.0719711	62.9411	3.66787e-05	0.00568792	chr1	64971761	chr1:64971358-64971604	CACHD1	NM_020925	Body	TRUE	-0.0719711
cg09872760	-0.0830371	62.9388	3.66838e-05	0.00568792	chr10	126822658		CTBP2;CTBP2	NM_001083914;NM_001329	5'UTR;5'UTR	TRUE	-0.0830371
cg23363263	-0.417297	62.6339	3.73536e-05	0.00577829	chr2	224751989		WDFY1	NM_020830	Body	TRUE	-0.417297
cg11425149	-0.131857	62.5715	3.74928e-05	0.00578632	chr7	134463703		CALD1;CALD1;CALD1	NM_033157;NM_033138;NM_004342	TSS1500;TSS1500;TSS1500	NA	-0.131857
cg22295211	-0.0924742	62.451	3.7763e-05	0.0058145	chr12	125509610	chr12:125509569-125509815	BRI3BP	NM_080626	Body	NA	-0.0924742
cg14838970	-0.103726	62.3315	3.80333e-05	0.00582099	chr11	7533817	chr11:7534554-7535727	PPFIBP2	NM_003621	TSS1500	NA	-0.103726
cg19983775	-0.242172	62.2689	3.81758e-05	0.00582099	chr10	126104239	chr10:126106818-126107862	OAT	NM_000274	5'UTR	NA	-0.242172
cg05828925	-0.20397	62.244	3.82327e-05	0.00582099	chr8	22500482		FLJ14107;BIN3	NR_027715;NM_018688	TSS1500;Body	NA	-0.20397
cg10210739	0.135394	62.234	3.82556e-05	0.00582099	chr1	101703628	chr1:101701785-101702068	S1PR1	NM_001400	5'UTR	NA	0.135394
cg13551330	-0.107065	62.2036	3.83254e-05	0.00582099	chr9	32388149	chr9:32384420-32384911	ACO1	NM_002197	5'UTR	NA	-0.107065
cg11742479	-0.239904	62.1791	3.83817e-05	0.00582099	chr1	40026520		PABPC4;LOC728448;PABPC4;PABPC4	NM_003819;NR_003929;NM_001135654;NM_001135653	3'UTR;TSS1500;3'UTR;3'UTR	NA	-0.239904
cg24086611	-0.201029	62.146	3.84577e-05	0.00582099	chr6	136394121		PDE7B	NM_018945	Body	NA	-0.201029
cg04121771	-0.175909	62.1247	3.85069e-05	0.00582099	chr3	149191624		TM4SF4	NM_004617	TSS1500	NA	-0.175909
cg21416692	-0.112321	62.0498	3.86801e-05	0.0058339	chr1	33803805		PHC2;PHC2	NM_004427;NM_198040	5'UTR;Body	TRUE	-0.112321
cg10177197	-0.149008	61.8463	3.9156e-05	0.00589227	chr1	55316481		DHCR24	NM_014762	3'UTR	TRUE	-0.149008
cg22308949	-0.0916108	61.7148	3.94675e-05	0.00592494	chr2	206628553		NRP2;NRP2;NRP2;NRP2;NRP2	NM_201279;NM_018534;NM_201267;NM_003872;NM_201266	Body;Body;Body;Body;Body	TRUE	-0.0916108
cg22719308	0.0665495	61.6795	3.95516e-05	0.00592494	chr1	214725918	chr1:214724104-214725056	PTPN14	NM_005401	TSS1500	NA	0.0665495
cg26416981	-0.169135	61.5947	3.97545e-05	0.00594192	chr12	731864		NINJ2	NM_016533	Body	TRUE	-0.169135
cg16909293	-0.164892	61.5109	3.99563e-05	0.00595867	chr1	68171537		GNG12	NM_018841	Body	NA	-0.164892
cg23501051	0.112182	61.366	4.03082e-05	0.00599766	chr11	19736912	chr11:19733936-19735320	LOC100126784;NAV2;NAV2;NAV2	NR_015384;NM_182964;NM_001111018;NM_145117	TSS1500;Body;Body;Body	TRUE	0.112182
cg26305729	-0.198577	61.2222	4.06615e-05	0.0060367	chr5	118608672	chr5:118604471-118604834	TNFAIP8	NM_001077654	Body	NA	-0.198577
cg12664119	-0.0498583	61.017	4.11719e-05	0.0060761	chr1	119532352	chr1:119529819-119530712	TBX15	NM_152380	TSS200	TRUE	-0.0498583
cg07600669	-0.200304	61.0045	4.12034e-05	0.0060761	chr16	89466147		ANKRD11	NM_013275	5'UTR	NA	-0.200304
cg14529730	-0.0707457	60.9845	4.12535e-05	0.0060761	chr1	115125355		BCAS2	NM_005872	TSS1500	NA	-0.0707457
cg20536209	-0.108	60.9215	4.14123e-05	0.0060761	chr11	18290055		SAA1;SAA1	NM_000331;NM_199161	Body;Body	NA	-0.108
cg19742717	-0.202069	60.92	4.14161e-05	0.0060761	chr5	112589391		MCC;MCC	NM_002387;NM_001085377	Body;Body	NA	-0.202069
cg26282761	-0.102788	60.8962	4.14762e-05	0.0060761	chr10	128193219	chr10:128193311-128193531	C10orf90	NM_001004298	Body	NA	-0.102788
cg25355213	-0.0913956	60.8141	4.16847e-05	0.00609319	chr17	73780246	chr17:73780846-73781308	UNK	NM_001080419	TSS1500	NA	-0.0913956
cg10175632	-0.0615427	60.7107	4.19488e-05	0.00610573	chr16	79102864		WWOX	NM_016373	Body	NA	-0.0615427
cg00483030	-0.176047	60.7085	4.19545e-05	0.00610573	chr17	77810509	chr17:77812016-77812276	CBX4	NM_003655	Body	NA	-0.176047
cg19954000	-0.131327	60.5507	4.23621e-05	0.00615155	chr5	142065671		FGF1;FGF1;FGF1;FGF1;FGF1;FGF1;FGF1	NM_033136;NM_001144935;NM_001144934;NM_033136;NR_026696;NR_026695;NM_000800	5'UTR;5'UTR;5'UTR;1stExon;Body;Body;TSS200	TRUE	-0.131327
cg23291039	-0.262988	60.4153	4.27157e-05	0.00618936	chr4	25808901		SEL1L3	NM_015187	Body	TRUE	-0.262988
cg23893460	0.060519	60.3141	4.29822e-05	0.0062054	chr15	72492422	chr15:72489478-72490119	PKM2;PKM2;PKM2	NM_002654;NM_182471;NM_182470	Body;Body;Body	NA	0.060519
cg11357862	-0.310136	60.2709	4.30966e-05	0.0062054	chr2	201681735		BZW1;BZW1L1	NM_014670;NR_026584	Body;TSS200	NA	-0.310136
cg26804057	-0.0949583	60.267	4.31069e-05	0.0062054	chr8	99130997	chr8:99129434-99129855	POP1;POP1;POP1	NM_001145861;NM_015029;NM_001145860	5'UTR;5'UTR;5'UTR	NA	-0.0949583
cg17173086	-0.0852875	60.0102	4.37954e-05	0.00628924	chr11	11993157		DKK3;DKK3;DKK3	NM_001018057;NM_015881;NM_013253	Body;Body;Body	TRUE	-0.0852875
cg02506716	-0.101317	59.9794	4.38789e-05	0.00628924	chr2	110370368	chr2:110370906-110373301	SEPT10;SEPT10	NM_178584;NM_144710	Body;Body	NA	-0.101317
cg07166601	-0.0795126	59.74	4.45345e-05	0.00636945	chr14	86089456		FLRT2	NM_013231	Body	NA	-0.0795126
cg06784594	-0.137445	59.5486	4.50675e-05	0.00643183	chr16	19533815	chr16:19535074-19535635	GDE1;CP110	NM_016641;NM_014711	TSS1500;TSS1500	NA	-0.137445
cg14959731	-0.222509	59.5108	4.51735e-05	0.00643311	chr7	137194785		DGKI	NM_004717	Body	TRUE	-0.222509
cg06890152	-0.161002	59.4351	4.5387e-05	0.00644969	chr8	19800242	chr8:19796843-19798006	LPL	NM_000237	Body	NA	-0.161002
cg13891220	-0.0841158	59.3866	4.55248e-05	0.00645543	chr4	111549953	chr4:111549879-111550203	PITX2;PITX2	NM_153426;NM_153427	Body;Body	TRUE	-0.0841158
cg13439241	-0.145264	59.301	4.57686e-05	0.00647618	chr11	63273507		LGALS12;LGALS12;LGALS12	NM_033101;NM_001142536;NM_001142535	TSS200;TSS200;TSS200	NA	-0.145264
cg19422253	-0.204817	59.2331	4.59632e-05	0.00647768	chr3	149212391		TM4SF4	NM_004617	Body	TRUE	-0.204817
cg10626625	-0.103924	59.2292	4.59745e-05	0.00647768	chr8	139703821		COL22A1	NM_152888	Body	NA	-0.103924
cg04868238	-0.192525	59.1703	4.6144e-05	0.00648779	chr8	22501100		FLJ14107;BIN3	NR_027715;NM_018688	TSS1500;Body	NA	-0.192525
cg26995035	-0.354547	59.0718	4.64296e-05	0.00651415	chr13	113785830	chr13:113783886-113784702	F10	NM_000504	Body	NA	-0.354547
cg25066772	-0.191997	58.8486	4.7085e-05	0.0065838	chr14	93136682		RIN3	NM_024832	Body	TRUE	-0.191997
cg17662387	0.0985112	58.816	4.71817e-05	0.0065838	chr10	116286880		ABLIM1;ABLIM1;ABLIM1;ABLIM1	NM_001003408;NM_001003407;NM_002313;NM_006720	Body;Body;Body;TSS200	TRUE	0.0985112
cg05539841	-0.523516	58.7809	4.72862e-05	0.0065838	chr13	44204358		ENOX1;ENOX1	NM_017993;NM_001127615	5'UTR;TSS1500	NA	-0.523516
cg22649068	0.0566065	58.7328	4.74294e-05	0.0065838	chr1	150552352	chr1:150551328-150552353	MCL1;MCL1	NM_021960;NM_182763	TSS1500;TSS1500	NA	0.0566065
cg22024112	-0.148435	58.722	4.74619e-05	0.0065838	chr12	109245582		SSH1;SSH1	NM_001161330;NM_018984	Body;Body	TRUE	-0.148435
cg11961845	-0.200152	58.7021	4.75213e-05	0.0065838	chr7	129008179		AHCYL2;AHCYL2;AHCYL2;AHCYL2;AHCYL2;AHCYL2	NM_001130722;NM_001130720;NM_001130723;NM_001130723;NM_001130722;NM_015328	1stExon;Body;1stExon;5'UTR;5'UTR;Body	TRUE	-0.200152
cg19956147	-0.226809	58.5032	4.81219e-05	0.00665312	chr17	800431		NXN	NM_022463	Body	TRUE	-0.226809
cg13129833	-0.0481687	58.3468	4.86007e-05	0.00670534	chr1	145023679		PDE4DIP	NM_022359	Body	TRUE	-0.0481687
cg02967198	-0.185708	58.2955	4.8759e-05	0.0067118	chr16	84797528		USP10	NM_005153	Body	NA	-0.185708
cg07967679	-0.105161	58.2662	4.88498e-05	0.0067118	chr12	52626814	chr12:52626793-52627577	KRT7	NM_005556	TSS200	NA	-0.105161
cg13442728	0.0769317	58.2168	4.90031e-05	0.00671896	chr9	139352139	chr9:139349523-139349805	SEC16A	NM_014866	Body	NA	0.0769317
cg23303246	-0.0795956	58.0317	4.95833e-05	0.00678449	chr11	131640135		NTM	NM_001048209	Body	TRUE	-0.0795956
cg07458500	-0.0983532	57.9282	4.99115e-05	0.00680523	chr19	2796382	chr19:2799493-2799974	THOP1	NM_003249	Body	NA	-0.0983532
cg02063520	0.236984	57.9192	4.994e-05	0.00680523	chr6	102516590		GRIK2;GRIK2;GRIK2	NM_175768;NM_001166247;NM_021956	3'UTR;3'UTR;3'UTR	NA	0.236984
cg05772935	-0.058973	57.7949	5.0338e-05	0.00684406	chr16	1790400	chr16:1790363-1790708	MAPK8IP3;MAPK8IP3	NM_001040439;NM_015133	Body;Body	NA	-0.058973
cg00819078	-0.166355	57.766	5.04312e-05	0.00684406	chr5	16615081	chr5:16616509-16617428	FAM134B	NM_001034850	Body	NA	-0.166355
cg24107899	-0.18819	57.3918	5.16557e-05	0.00698324	chr6	161771136		PARK2;PARK2;PARK2	NM_004562;NM_013987;NM_013988	Body;Body;Body	NA	-0.18819
cg05721444	-0.105159	57.3766	5.17065e-05	0.00698324	chr7	32995514	chr7:32996732-32997591	FKBP9	NM_007270	TSS1500	NA	-0.105159
cg06714705	0.179996	57.3568	5.17724e-05	0.00698324	chr11	7506940		OLFML1;OLFML1	NM_198474;NM_198474	5'UTR;1stExon	NA	0.179996
cg25490185	-0.179599	57.3175	5.19035e-05	0.00698672	chr15	79094603	chr15:79092538-79092887	ADAMTS7	NM_014272	Body	NA	-0.179599
cg11343941	-0.112861	57.2279	5.22041e-05	0.00698877	chr2	39235194		SOS1	NM_005633	Body	TRUE	-0.112861
cg00010789	-0.12866	57.2162	5.22432e-05	0.00698877	chr2	232321341		NCL;SNORA75;SNORD20	NM_005381;NR_002921;NR_002908	Body;TSS1500;TSS200	NA	-0.12866
cg22912818	-0.190029	57.1887	5.23361e-05	0.00698877	chr13	114194341	chr13:114195709-114196719	TMCO3	NM_017905	Body	NA	-0.190029
cg27046528	-0.116905	57.1507	5.24647e-05	0.00698877	chr15	22984404	chr15:22982192-22982410	CYFIP1;CYFIP1	NM_014608;NM_001033028	Body;Body	TRUE	-0.116905
cg24049348	0.0767177	57.1481	5.24733e-05	0.00698877	chr8	17433926	chr8:17434648-17434954	PDGFRL	NM_006207	TSS1500	NA	0.0767177
cg23743554	-0.111563	57.1253	5.25506e-05	0.00698877	chr11	65321226	chr11:65321225-65321823	LTBP3;LTBP3;LTBP3	NM_001164266;NM_021070;NM_001130144	Body;Body;Body	NA	-0.111563
cg01810471	-0.161033	57.094	5.26571e-05	0.00698892	chr13	114086994	chr13:114085423-114085682	ADPRHL1;ADPRHL1	NM_199162;NM_138430	Body;Body	NA	-0.161033
cg16107103	-0.0819357	56.9827	5.30374e-05	0.00701847	chr7	36276700		EEPD1	NM_030636	Body	NA	-0.0819357
cg27032101	-0.140798	56.967	5.30912e-05	0.00701847	chr11	312841	chr11:310728-311419	IFITM1	NM_003641	TSS1500	NA	-0.140798
cg13676215	-0.17374	56.8625	5.34519e-05	0.0070438	chr7	17337976	chr7:17338252-17339101	AHR	NM_001621	TSS1500	NA	-0.17374
cg05744184	-0.0915532	56.8501	5.34951e-05	0.0070438	chr17	40463806	chr17:40464293-40464947	STAT5A	NM_003152	3'UTR	TRUE	-0.0915532
cg24519526	-0.146814	56.7944	5.36885e-05	0.00705063	chr22	39483689		APOBEC3G	NM_021822	3'UTR	NA	-0.146814
cg06922731	-0.240603	56.7741	5.37595e-05	0.00705063	chr6	7770019		BMP6	NM_001718	Body	TRUE	-0.240603
cg08188555	0.0624339	56.6459	5.42094e-05	0.00709562	chr14	23448951	chr14:23449886-23452174	JUB	NM_032876	Body	TRUE	0.0624339
cg04074908	0.0952963	56.5443	5.45691e-05	0.00711884	chr6	44101190		TMEM63B	NM_018426	5'UTR	TRUE	0.0952963
cg05076755	0.115612	56.5352	5.46013e-05	0.00711884	chr11	76381148	chr11:76381449-76382295	LRRC32;LRRC32	NM_001128922;NM_005512	5'UTR;TSS200	NA	0.115612
cg14418944	-0.187184	56.5009	5.47236e-05	0.00712079	chr9	98081437	chr9:98079189-98080213	FANCC	NM_000136	TSS1500	NA	-0.187184
cg26849909	-0.108393	56.3731	5.51821e-05	0.0071664	chr17	79177197	chr17:79177057-79177273	AZI1;AZI1	NM_014984;NM_001009811	Body;Body	NA	-0.108393
cg15930703	-0.443229	56.3344	5.5322e-05	0.00716858	chr2	225775142		DOCK10	NM_014689	Body	TRUE	-0.443229
cg06796709	-0.106668	56.3087	5.54149e-05	0.00716858	chr16	84645176		COTL1	NM_021149	Body	TRUE	-0.106668
cg02473376	-0.139044	56.2776	5.55276e-05	0.00716918	chr12	125573329	chr12:125569828-125570140	AACS	NM_023928	Body	NA	-0.139044
cg12827946	-0.0754019	56.0954	5.61946e-05	0.00722101	chr3	66513559		LRIG1	NM_015541	Body	TRUE	-0.0754019
cg08035195	-0.101699	56.0424	5.63906e-05	0.00722101	chr2	161262014	chr2:161263871-161264460	RBMS1;RBMS1	NM_002897;NM_016836	Body;Body	TRUE	-0.101699
cg04890137	0.0960006	56.0356	5.64158e-05	0.00722101	chr12	63066770		PPM1H	NM_020700	Body	TRUE	0.0960006
cg13524328	-0.0917586	56.0051	5.65288e-05	0.00722101	chr12	117408186		FBXW8;FBXW8	NM_153348;NM_012174	Body;Body	TRUE	-0.0917586
cg27296759	-0.120671	55.973	5.66483e-05	0.00722101	chr5	71503901		MAP1B	NM_005909	3'UTR	NA	-0.120671
cg15088324	0.223971	55.9665	5.66726e-05	0.00722101	chr19	6707621	chr19:6707112-6707567	C3	NM_000064	Body	NA	0.223971
cg04951131	-0.052979	55.9616	5.66907e-05	0.00722101	chr2	242168856		HDLBP;HDLBP	NM_203346;NM_005336	3'UTR;3'UTR	NA	-0.052979
cg17869799	-0.188303	55.867	5.70447e-05	0.00724619	chr1	1197095		UBE2J2;UBE2J2;LOC100128842;UBE2J2;UBE2J2	NM_194457;NM_194315;NR_027361;NM_194458;NM_058167	Body;Body;TSS200;Body;Body	NA	-0.188303
cg16703943	-0.0508657	55.8505	5.71068e-05	0.00724619	chr16	684431	chr16:682634-687106	C16orf13;C16orf13;C16orf13;C16orf13;C16orf13	NM_001040162;NM_032366;NM_001040165;NM_001040161;NM_001040160	3'UTR;3'UTR;3'UTR;3'UTR;3'UTR	NA	-0.0508657
cg24619785	-0.108499	55.8179	5.72299e-05	0.00724795	chr2	9416069		ASAP2;ASAP2	NM_001135191;NM_003887	Body;Body	TRUE	-0.108499
cg00276098	0.0652047	55.7095	5.76403e-05	0.00728603	chr8	11726286	chr8:11725059-11725600	CTSB;CTSB;CTSB;CTSB;CTSB	NM_147780;NM_147781;NM_147782;NM_147783;NM_001908	TSS1500;TSS1500;TSS1500;TSS1500;TSS1500	NA	0.0652047
cg11263420	-0.12108	55.6435	5.78924e-05	0.00730397	chr19	50019310	chr19:50016531-50016851	FCGRT;FCGRT	NM_001136019;NM_004107	Body;Body	NA	-0.12108
cg10870165	-0.0975671	55.5558	5.8229e-05	0.00733251	chr8	32345448		NRG1	NM_013962	Body	TRUE	-0.0975671
cg04816434	-0.118745	55.4397	5.86788e-05	0.00737487	chr15	22945077	chr15:22945002-22945206	CYFIP1	NM_014608	Body	NA	-0.118745
cg06068801	-0.0783619	55.4117	5.87877e-05	0.00737487	chr17	37784711	chr17:37783314-37783919	PPP1R1B;PPP1R1B	NM_181505;NM_032192	TSS200;Body	TRUE	-0.0783619
cg02813542	0.219283	55.337	5.90801e-05	0.00739428	chr11	33084877		TCP11L1;TCP11L1	NM_001145541;NM_018393	Body;Body	TRUE	0.219283
cg18126027	-0.0980711	55.3153	5.91652e-05	0.00739428	chr6	160773436	chr6:160768414-160770308	SLC22A3	NM_021977	Body	NA	-0.0980711
cg17510922	-0.402116	55.2439	5.94469e-05	0.00740307	chr2	182386517		ITGA4	NM_000885	Body	NA	-0.402116
cg18145759	-0.110787	55.2409	5.94587e-05	0.00740307	chr2	109901466		SH3RF3	NM_001099289	Body	TRUE	-0.110787
cg20975708	0.122425	55.093	6.00473e-05	0.00741627	chr19	48044131	chr19:48047796-48049162	ZNF541	NM_001101419	Body	NA	0.122425
cg07439859	-0.0673783	55.0773	6.01101e-05	0.00741627	chr16	88507062	chr16:88502814-88504340	ZNF469	NM_001127464	3'UTR	TRUE	-0.0673783
cg04939480	-0.280496	55.0659	6.01559e-05	0.00741627	chr12	66250466		HMGA2;HMGA2	NM_003484;NM_003483	Body;Body	TRUE	-0.280496
cg16592371	-0.243978	55.0005	6.04188e-05	0.00741627	chr15	66640544		SCARNA14;TIPIN	NR_004388;NM_017858	TSS1500;Body	NA	-0.243978
cg01948978	-0.3767	54.9889	6.04658e-05	0.00741627	chr1	203712327		ATP2B4;ATP2B4	NM_001684;NM_001001396	3'UTR;3'UTR	TRUE	-0.3767
cg03310046	-0.125262	54.9773	6.05125e-05	0.00741627	chr18	10456937	chr18:10454453-10455268	APCDD1	NM_153000	Body	NA	-0.125262
cg15052330	-0.10024	54.9541	6.06067e-05	0.00741627	chr2	72360243		CYP26B1	NM_019885	Body	NA	-0.10024
cg10190035	-0.0722902	54.9404	6.06619e-05	0.00741627	chr15	99437860	chr15:99434565-99434913	IGF1R	NM_000875	Body	NA	-0.0722902
cg00837218	-0.310894	54.913	6.07734e-05	0.00741627	chr14	21865939		CHD8;SNORD8;CHD8	NM_020920;NR_002916;NM_001170629	Body;TSS1500;Body	NA	-0.310894
cg14752877	-0.0966146	54.9088	6.07904e-05	0.00741627	chr8	18778859		PSD3	NM_015310	Body	TRUE	-0.0966146
cg08975197	-0.180779	54.9079	6.0794e-05	0.00741627	chr12	70173946		RAB3IP;RAB3IP;RAB3IP;RAB3IP;RAB3IP	NM_175625;NM_175624;NM_001024647;NM_022456;NM_175623	Body;Body;5'UTR;Body;Body	NA	-0.180779
cg23695211	-0.287552	54.8186	6.11585e-05	0.00743342	chr22	45083122		PRR5;PRR5;PRR5;PRR5	NM_001017529;NM_001017530;NM_001017528;NM_015366	5'UTR;5'UTR;5'UTR;5'UTR	NA	-0.287552
cg07490124	-0.386519	54.8175	6.1163e-05	0.00743342	chr8	131368922	chr8:131370087-131371317	ASAP1	NM_018482	Body	NA	-0.386519
cg26903222	-0.128211	54.79	6.12759e-05	0.00743342	chr5	37378229	chr5:37379266-37379656	WDR70	NM_018034	TSS1500	NA	-0.128211
cg07927310	-0.102723	54.764	6.13827e-05	0.00743342	chr10	50729975		ERCC6;PGBD3	NM_000124;NM_170753	Body;5'UTR	TRUE	-0.102723
cg09404376	-0.0607527	54.3116	6.32797e-05	0.00764919	chr6	134499189	chr6:134497536-134497756	SGK1;SGK1	NM_001143677;NM_001143676	TSS200;Body	NA	-0.0607527
cg16162018	0.0622501	54.2679	6.34666e-05	0.00765047	chr20	2637439	chr20:2632678-2633690	NOP56;SNORD57;NOP56	NM_006392;NR_002738;NR_027700	Body;TSS200;Body	NA	0.0622501
cg11287443	-0.0884915	54.2353	6.36068e-05	0.00765047	chr19	19220710	chr19:19221196-19221575	SLC25A42	NM_178526	Body	NA	-0.0884915
cg24854681	-0.233499	54.2122	6.3706e-05	0.00765047	chr7	99691314		MCM7;MCM7;MIR25	NM_005916;NM_182776;NR_029498	Body;Body;TSS200	NA	-0.233499
cg01683270	0.0791621	54.1554	6.39516e-05	0.00765047	chr4	8136996		ABLIM2;ABLIM2;ABLIM2;ABLIM2;ABLIM2;ABLIM2;ABLIM2	NM_032432;NM_001130083;NM_001130087;NM_001130088;NM_001130084;NM_001130085;NM_001130086	Body;Body;Body;Body;Body;Body;Body	NA	0.0791621
cg11798066	-0.270045	54.1541	6.39571e-05	0.00765047	chr4	84185083		COQ2	NM_015697	3'UTR	NA	-0.270045
cg27383873	-0.0930415	54.1483	6.3982e-05	0.00765047	chr10	50724286		ERCC6;PGBD3	NM_000124;NM_170753	Body;Body	NA	-0.0930415
cg20162076	-0.204076	54.083	6.42658e-05	0.00767059	chr6	6588089		LY86;LOC285780	NM_004271;NR_026970	TSS1500;Body	NA	-0.204076
cg16587265	-0.116661	54.0273	6.4509e-05	0.00767439	chr8	145728203	chr8:145725460-145726707	GPT	NM_005309	TSS1500	NA	-0.116661
cg18093328	0.093716	54.0227	6.45289e-05	0.00767439	chr2	242678597	chr2:242673653-242675106	D2HGDH	NM_152783	Body	NA	0.093716
cg25692785	-0.151821	53.9623	6.47943e-05	0.00769216	chr3	32023996	chr3:32021969-32023364	ZNF860;OSBPL10	NM_001137674;NM_017784	5'UTR;TSS1500	NA	-0.151821
cg17744878	0.098829	53.8916	6.51062e-05	0.00771539	chr1	17308158	chr1:17306551-17307363	MFAP2;MFAP2;MFAP2;MFAP2	NM_002403;NM_001135247;NM_017459;NM_001135248	TSS1500;TSS200;TSS200;TSS1500	NA	0.098829
cg25758201	-0.0791786	53.8294	6.53821e-05	0.00773428	chr22	47027250	chr22:47027366-47027910	GRAMD4	NM_015124	Body	NA	-0.0791786
cg26116045	0.0458784	53.6824	6.60405e-05	0.00777275	chr3	43663699	chr3:43663661-43663906	ANO10	NM_018075	TSS200	NA	0.0458784
cg27345946	-0.122106	53.6764	6.60673e-05	0.00777275	chr3	9835511	chr3:9833992-9834985	ARPC4;ARPC4;ARPC4;TADA3;TADA3	NM_005718;NM_001024959;NM_001024960;NM_006354;NM_133480	Body;5'UTR;5'UTR;TSS1500;TSS1500	NA	-0.122106
cg12372632	-0.26176	53.6605	6.61392e-05	0.00777275	chr3	170781531		TNIK;TNIK;TNIK;TNIK;TNIK;TNIK;TNIK;TNIK	NM_015028;NM_001161565;NM_001161562;NM_001161564;NM_001161563;NM_001161560;NM_001161561;NM_001161566	3'UTR;3'UTR;3'UTR;3'UTR;3'UTR;3'UTR;3'UTR;3'UTR	NA	-0.26176
cg25447144	-0.230422	53.6524	6.61759e-05	0.00777275	chr15	37330213		MEIS2;MEIS2;MEIS2;MEIS2;MEIS2;MEIS2;MEIS2	NM_172316;NM_170674;NM_170675;NM_172315;NM_002399;NM_170677;NM_170676	Body;Body;Body;Body;Body;Body;Body	TRUE	-0.230422
cg12622992	-0.308717	53.6224	6.63114e-05	0.00777289	chr2	174229728		CDCA7;CDCA7	NM_031942;NM_145810	Body;Body	NA	-0.308717
cg04688645	-0.293941	53.5927	6.64461e-05	0.00777289	chr3	99772843		C3orf26;FILIP1L;FILIP1L	NM_032359;NM_182909;NM_001042459	Body;5'UTR;5'UTR	TRUE	-0.293941
cg14718836	-0.0984432	53.5746	6.65284e-05	0.00777289	chr6	167031273	chr6:167032330-167032582	RPS6KA2;RPS6KA2	NM_021135;NM_001006932	Body;Body	NA	-0.0984432
cg12015737	0.135047	53.5458	6.66592e-05	0.00777448	chr7	27184030	chr7:27182613-27185562	HOXA5	NM_019102	TSS1500	NA	0.135047
cg07945582	-0.166398	53.4987	6.68747e-05	0.00778593	chr7	26206579		NFE2L3	NM_004289	Body	TRUE	-0.166398
cg25124402	-0.125037	53.1003	6.87287e-05	0.00798697	chr2	219125749		GPBAR1;GPBAR1;GPBAR1;GPBAR1;GPBAR1;GPBAR1	NM_001077194;NM_001077191;NM_170699;NM_170699;NM_001077191;NM_001077194	5'UTR;1stExon;1stExon;5'UTR;5'UTR;1stExon	TRUE	-0.125037
cg03267954	-0.0601403	53.0548	6.89447e-05	0.00798697	chr11	67765141	chr11:67764918-67765256	UNC93B1	NM_030930	Body	NA	-0.0601403
cg20667143	-0.166787	53.0425	6.90033e-05	0.00798697	chr6	21679975		FLJ22536	NR_015410	Body	TRUE	-0.166787
cg26682335	-0.187665	53.0126	6.91453e-05	0.00798697	chr17	945834		ABR;ABR;ABR	NM_021962;NM_001092;NM_001159746	Body;Body;Body	NA	-0.187665
cg03915558	-0.442031	53.0005	6.92032e-05	0.00798697	chr2	179061183	chr2:179058611-179060144	OSBPL6	NM_032523	5'UTR	NA	-0.442031
cg09118558	0.0425322	52.885	6.97572e-05	0.00803358	chr11	20132641		NAV2;NAV2;NAV2;NAV2	NM_182964;NM_001111018;NM_145117;NM_001111019	Body;Body;Body;Body	NA	0.0425322
cg10584563	-0.155988	52.866	6.98492e-05	0.00803358	chr17	66035002	chr17:66031784-66032292	KPNA2	NM_002266	Body	NA	-0.155988
cg01923312	-0.428466	52.7178	7.05695e-05	0.00810238	chr6	160850749		SLC22A3	NM_021977	Body	TRUE	-0.428466
cg10923036	0.0758197	52.6835	7.07375e-05	0.00810765	chr4	57931299		IGFBP7	NM_001553	Body	TRUE	0.0758197
cg03401480	-0.0728183	52.6279	7.10108e-05	0.00811391	chr20	57087179	chr20:57089460-57090237	APCDD1L	NM_153360	Body	TRUE	-0.0728183
cg14395791	-0.100331	52.6227	7.10367e-05	0.00811391	chr9	140166606	chr9:140167199-140167452	COBRA1	NM_015456	Body	NA	-0.100331
cg19378602	0.0788838	52.5432	7.143e-05	0.00814482	chr12	125477596	chr12:125478162-125478849	BRI3BP	NM_080626	TSS1500	NA	0.0788838
cg21799607	-0.0879854	52.469	7.17998e-05	0.00817134	chr3	170217500		SLC7A14	NM_020949	Body	NA	-0.0879854
cg24355809	-0.0808247	52.4353	7.19682e-05	0.00817134	chr17	746574	chr17:744617-744907	NXN	NM_022463	Body	NA	-0.0808247
cg07008193	0.0773579	52.4226	7.2032e-05	0.00817134	chr11	46318527	chr11:46316875-46317485	CREB3L1	NM_052854	Body	TRUE	0.0773579
cg25207627	-0.284225	52.3852	7.222e-05	0.00817868	chr5	17220477	chr5:17217788-17219021	BASP1	NM_006317	5'UTR	NA	-0.284225
cg09277467	-0.115527	52.2673	7.28165e-05	0.00823219	chr10	33512002		NRP1;NRP1;NRP1	NM_001024628;NM_003873;NM_001024629	Body;Body;Body	TRUE	-0.115527
cg18744234	-0.19616	52.2113	7.3102e-05	0.00823601	chr6	35422526	chr6:35419879-35420766	FANCE	NM_021922	Body	NA	-0.19616
cg15534755	0.11603	52.188	7.32211e-05	0.00823601	chr11	117069859		TAGLN;TAGLN	NM_003186;NM_001001522	TSS200;TSS200	NA	0.11603
cg26418078	-0.131127	52.1584	7.33728e-05	0.00823601	chr11	111691069		ALG9;ALG9;ALG9;ALG9	NM_001077690;NM_001077691;NM_024740;NM_001077692	Body;Body;Body;Body	TRUE	-0.131127
cg18338296	-0.142329	52.1402	7.34665e-05	0.00823601	chr11	77775044		THRSP	NM_003251	1stExon	NA	-0.142329
cg13761321	-0.232066	52.1384	7.34757e-05	0.00823601	chr9	97768771	chr9:97766649-97767955	C9orf3	NM_032823	Body	NA	-0.232066
cg22369776	-0.241173	52.1021	7.36626e-05	0.00823601	chr6	84234127		PRSS35;PRSS35	NM_153362;NM_001170423	Body;Body	NA	-0.241173
cg02102020	0.12078	52.0705	7.38256e-05	0.00823601	chr1	177150789	chr1:177150814-177151165	FAM5B	NM_021165	5'UTR	TRUE	0.12078
cg06360703	-0.189402	52.0672	7.38431e-05	0.00823601	chr2	169482790		LASS6	NM_203463	Body	TRUE	-0.189402
cg26884581	-0.0758905	52.0325	7.40225e-05	0.00824216	chr11	64527414		PYGM;PYGM;PYGM;PYGM	NM_001164716;NM_005609;NM_001164716;NM_005609	1stExon;1stExon;5'UTR;5'UTR	TRUE	-0.0758905
cg15887459	-0.0783578	51.991	7.42386e-05	0.00824609	chr11	18230903	chr11:18230619-18230906	LOC494141;LOC494141;LOC494141	NR_026541;NR_026564;NR_026563	Body;Body;Body	NA	-0.0783578
cg12170649	-0.318231	51.9695	7.43505e-05	0.00824609	chr12	105622107		APPL2	NM_018171	Body	TRUE	-0.318231
cg17672846	-0.163472	51.9542	7.44306e-05	0.00824609	chrX	11774782	chrX:11775784-11776936	MSL3;MSL3;MSL3	NM_078630;NM_078629;NM_078628	TSS1500;TSS1500;TSS1500	NA	-0.163472
cg05956747	-0.0890582	51.9303	7.45553e-05	0.00824614	chr8	618751	chr8:619097-619607	ERICH1	NM_207332	Body	NA	-0.0890582
cg10614188	-0.171031	51.8513	7.49705e-05	0.00827827	chr21	36046610	chr21:36041305-36043224	CLIC6	NM_053277	Body	NA	-0.171031
cg08091707	-0.149455	51.8155	7.51595e-05	0.00828435	chr19	859554	chr19:860517-862123	CFD	NM_001928	TSS200	NA	-0.149455
cg06434428	-0.0711633	51.7937	7.52752e-05	0.00828435	chr5	83016630	chr5:83017894-83018358	HAPLN1;HAPLN1	NM_001884;NM_001884	1stExon;5'UTR	NA	-0.0711633
cg01692842	-0.10646	51.7432	7.55433e-05	0.00830009	chr11	134126364	chr11:134122762-134122981	ACAD8	NM_014384	Body	NA	-0.10646
cg05982301	-0.193318	51.7147	7.56951e-05	0.00830302	chr5	121751763		SNCAIP	NM_005460	Body	TRUE	-0.193318
cg06758848	0.0618956	51.6543	7.60185e-05	0.00832355	chrX	153603268	chrX:153602720-153603269	FLNA;FLNA	NM_001456;NM_001110556	TSS1500;TSS1500	NA	0.0618956
cg15044010	-0.128593	51.6329	7.61332e-05	0.00832355	chr7	104897205		SRPK2;SRPK2	NM_182691;NM_182692	Body;Body	TRUE	-0.128593
cg23527418	-0.120708	51.5557	7.65496e-05	0.00835329	chr2	202737576		CDK15	NM_139158	Body	TRUE	-0.120708
cg07859138	-0.143315	51.5302	7.66876e-05	0.00835329	chrX	118751995		SEPT6;SEPT6;SEPT6;SEPT6	NM_145800;NM_015129;NM_145802;NM_145799	3'UTR;3'UTR;Body;3'UTR	TRUE	-0.143315
cg17869161	-0.119469	51.5124	7.67841e-05	0.00835329	chr8	145729373	chr8:145730390-145732205	GPT	NM_005309	TSS200	NA	-0.119469
cg08133699	0.139781	51.4886	7.69138e-05	0.00835329	chr16	55521135		MMP2;MMP2	NM_001127891;NM_004530	Body;Body	TRUE	0.139781
cg07964958	-0.156851	51.4664	7.70345e-05	0.00835329	chr6	83899780	chr6:83902606-83903777	PGM3	NM_015599	Body	NA	-0.156851
cg19486955	-0.108795	51.441	7.71734e-05	0.00835469	chr12	96674211		CDK17;CDK17	NM_001170464;NM_002595	3'UTR;Body	NA	-0.108795
cg07724243	0.0494716	51.4054	7.7368e-05	0.00836212	chr9	132384339	chr9:132382432-132383004	C9orf50	NM_199350	TSS1500	NA	0.0494716
cg04273299	-0.244297	51.3551	7.76443e-05	0.00837834	chr8	134521130		ST3GAL1;ST3GAL1	NM_003033;NM_173344	5'UTR;5'UTR	TRUE	-0.244297
cg12126869	-0.212795	51.2828	7.80441e-05	0.00839436	chr10	346505	chr10:346504-346828	DIP2C	NM_014974	Body	NA	-0.212795
cg04300161	-0.053217	51.2825	7.80457e-05	0.00839436	chr17	839839		NXN	NM_022463	Body	NA	-0.053217
cg01739236	-0.132799	51.1939	7.85388e-05	0.00843372	chr16	89448521		ANKRD11	NM_013275	5'UTR	TRUE	-0.132799
cg09640686	-0.103469	51.1237	7.89322e-05	0.00846227	chr16	89496981	chr16:89500025-89500226	ANKRD11	NM_013275	5'UTR	NA	-0.103469
cg02906915	-0.154211	51.0571	7.93073e-05	0.008465	chr10	35927478	chr10:35928501-35931893	FZD8;FZD8	NM_031866;NM_031866	3'UTR;1stExon	NA	-0.154211
cg02037794	0.0421739	51.0418	7.93938e-05	0.008465	chr6	3750475	chr6:3750788-3752767	C6orf145	NM_183373	Body	NA	0.0421739
cg17298352	-0.332806	51.0332	7.94428e-05	0.008465	chr15	86286038	chr15:86284329-86284535	AKAP13;AKAP13;AKAP13	NM_144767;NM_007200;NM_006738	Body;Body;Body	TRUE	-0.332806
cg23185262	-0.0626236	51.0179	7.95295e-05	0.008465	chr21	45137544	chr21:45138293-45139831	PDXK	NM_003681	TSS1500	NA	-0.0626236
cg22799341	-0.159882	51.0063	7.95954e-05	0.008465	chr10	102034618		BLOC1S2;BLOC1S2	NM_173809;NM_001001342	3'UTR;3'UTR	NA	-0.159882
cg19076479	0.123739	50.934	8.00074e-05	0.00846732	chr6	130342336	chr6:130340556-130342450	L3MBTL3;L3MBTL3	NM_032438;NM_001007102	5'UTR;5'UTR	NA	0.123739
cg26947583	-0.124005	50.9272	8.0046e-05	0.00846732	chr14	70097358		KIAA0247	NM_014734	5'UTR	TRUE	-0.124005
cg08512167	-0.0446625	50.9185	8.00957e-05	0.00846732	chr19	45901567	chr19:45901452-45901688	PPP1R13L;PPP1R13L	NM_001142502;NM_006663	Body;Body	NA	-0.0446625
cg18110553	-0.165316	50.8845	8.02907e-05	0.00846732	chr14	55169922		SAMD4A;SAMD4A	NM_001161576;NM_015589	Body;Body	TRUE	-0.165316
cg11416102	-0.0632738	50.8734	8.03543e-05	0.00846732	chr8	651193	chr8:651163-651453	ERICH1	NM_207332	Body	NA	-0.0632738
cg26187965	-0.191315	50.847	8.05061e-05	0.00846732	chr4	41694494		LIMCH1;LIMCH1;LIMCH1;LIMCH1;LIMCH1	NM_014988;NM_001112718;NM_001112720;NM_001112717;NM_001112719	Body;Body;Body;Body;Body	NA	-0.191315
cg12052114	-0.201112	50.8463	8.05104e-05	0.00846732	chr2	232321296		NCL;SNORA75;SNORD20	NM_005381;NR_002921;NR_002908	Body;TSS1500;TSS200	NA	-0.201112
cg03220447	-0.128317	50.7974	8.07927e-05	0.0084801	chr11	19745293		NAV2;NAV2;NAV2	NM_182964;NM_001111018;NM_145117	Body;Body;Body	NA	-0.128317
cg14182563	0.0554351	50.781	8.08874e-05	0.0084801	chr22	51039000	chr22:51038494-51039752	MAPK8IP2	NM_012324	TSS200	NA	0.0554351
cg02841798	-0.189311	50.7514	8.10595e-05	0.00848474	chr8	121687085		SNTB1	NM_021021	Body	TRUE	-0.189311
cg24251193	0.0519644	50.6898	8.14183e-05	0.00849053	chr1	156676542	chr1:156674858-156676654	CRABP2	NM_001878	TSS1500	TRUE	0.0519644
cg21579197	-0.234274	50.6876	8.1431e-05	0.00849053	chr15	37350102		MEIS2;MEIS2;MEIS2;MEIS2;MEIS2;MEIS2;MEIS2	NM_172316;NM_170674;NM_170675;NM_172315;NM_002399;NM_170677;NM_170676	Body;Body;Body;Body;Body;Body;Body	TRUE	-0.234274
cg22954818	0.111942	50.676	8.14987e-05	0.00849053	chr22	39354115		APOBEC3A	NM_145699	Body	NA	0.111942
cg03499626	-0.202991	50.5315	8.23493e-05	0.0085657	chr3	172424888	chr3:172428416-172428950	NCEH1;NCEH1;NCEH1;NCEH1	NM_001146278;NM_020792;NM_001146276;NM_001146277	5'UTR;Body;Body;5'UTR	NA	-0.202991
cg04001333	-0.142549	50.4673	8.27303e-05	0.00859187	chr14	76045348	chr14:76044590-76045102	FLVCR2	NM_017791	1stExon	TRUE	-0.142549
cg12667732	0.059389	50.411	8.30671e-05	0.00860562	chr15	92673594		SLCO3A1;SLCO3A1	NM_001145044;NM_013272	Body;Body	TRUE	0.059389
cg00314343	-0.0971129	50.3964	8.31542e-05	0.00860562	chr15	92428182		SLCO3A1;SLCO3A1	NM_001145044;NM_013272	Body;Body	TRUE	-0.0971129
cg16046833	-0.199325	50.3692	8.33176e-05	0.00860562	chr1	99136054		SNX7;SNX7	NM_015976;NM_152238	Body;5'UTR	NA	-0.199325
cg06826760	-0.185855	50.3514	8.34249e-05	0.00860562	chr1	193076307	chr1:193074174-193074778	GLRX2	NM_016066	TSS1500	NA	-0.185855
cg04935965	-0.154175	50.3267	8.35736e-05	0.00860562	chr21	40822476		SH3BGR;SH3BGR	NM_001001713;NM_007341	5'UTR;TSS1500	NA	-0.154175
cg16396542	-0.216975	50.2945	8.37683e-05	0.00860562	chr1	89473148		GBP3	NM_018284	3'UTR	NA	-0.216975
cg07610468	0.0633475	50.2692	8.39216e-05	0.00860562	chr7	1949632	chr7:1950279-1950482	MAD1L1;MAD1L1;MAD1L1	NM_003550;NM_001013837;NM_001013836	Body;Body;Body	NA	0.0633475
cg21151432	0.181506	50.2454	8.40658e-05	0.00860562	chr2	25142229	chr2:25142472-25143689	ADCY3	NM_004036	TSS200	NA	0.181506
cg08987995	-0.093275	50.2357	8.41248e-05	0.00860562	chr3	4788106		ITPR1;ITPR1;ITPR1	NM_002222;NM_001099952;NM_001168272	Body;Body;Body	TRUE	-0.093275
cg04916980	-0.394081	50.23	8.41595e-05	0.00860562	chr10	72650001	chr10:72647738-72648317	PCBD1	NM_000281	TSS1500	NA	-0.394081
cg20498962	-0.100991	50.1967	8.43624e-05	0.00860823	chr7	150705760	chr7:150705759-150706129	NOS3	NM_000603	Body	NA	-0.100991
cg27402845	-0.0709208	50.1805	8.44616e-05	0.00860823	chr11	1000533		AP2A2	NM_012305	Body	NA	-0.0709208
cg01023242	-0.129954	50.1574	8.46027e-05	0.00860823	chr1	221056674	chr1:221057463-221057757	HLX	NM_021958	Body	TRUE	-0.129954
cg15613687	-0.259698	50.1036	8.4933e-05	0.00860823	chrX	154252172	chrX:154254915-154255696	F8	NM_000132	TSS1500	NA	-0.259698
cg10806811	-0.0549533	50.1026	8.49392e-05	0.00860823	chr14	25451658		STXBP6	NM_014178	5'UTR	TRUE	-0.0549533
cg11599694	-0.242725	50.0987	8.49634e-05	0.00860823	chr6	134374934		SLC2A12	NM_145176	TSS1500	NA	-0.242725
cg20340007	-0.112507	50.0105	8.55088e-05	0.00864234	chr11	122602982		UBASH3B	NM_032873	Body	TRUE	-0.112507
cg02138124	-0.092684	49.9855	8.5664e-05	0.00864234	chr8	37901697		EIF4EBP1	NM_004095	Body	TRUE	-0.092684
cg24107611	-0.139213	49.9812	8.56907e-05	0.00864234	chr11	19956158		NAV2;NAV2;NAV2	NM_182964;NM_001111018;NM_145117	Body;Body;Body	TRUE	-0.139213
cg10053879	-0.0902865	49.9515	8.58757e-05	0.00864786	chr16	571091		RAB11FIP3;RAB11FIP3	NM_001142272;NM_014700	3'UTR;3'UTR	NA	-0.0902865
cg04271999	-0.075983	49.9089	8.6142e-05	0.00866153	chr17	76212052	chr17:76210129-76210627	BIRC5;BIRC5;EPR1;BIRC5	NM_001012270;NM_001012271;NR_002219;NM_001168	Body;Body;Body;Body	NA	-0.075983
cg02843158	-0.208554	49.8796	8.63261e-05	0.00866691	chr16	66575847		TK2	NM_004614	Body	TRUE	-0.208554
cg26028571	0.137866	49.8373	8.6592e-05	0.00868048	chr22	38172403		TRIOBP;TRIOBP	NM_007032;NM_001039141	3'UTR;3'UTR	TRUE	0.137866
cg21966319	-0.342636	49.6992	8.74681e-05	0.00874489	chr4	169543126		PALLD;PALLD	NM_016081;NM_001166108	Body;Body	TRUE	-0.342636
cg04295372	-0.153253	49.6945	8.74981e-05	0.00874489	chr1	101184332		VCAM1;VCAM1	NM_080682;NM_001078	TSS1500;TSS1500	NA	-0.153253
cg06960881	-0.15263	49.6266	8.79329e-05	0.00875169	chr17	15168483	chr17:15165796-15166506	PMP22;PMP22	NM_000304;NM_000304	1stExon;5'UTR	NA	-0.15263
cg15256053	0.0940129	49.6235	8.79533e-05	0.00875169	chr10	71634316		COL13A1;COL13A1;COL13A1;COL13A1;COL13A1;COL13A1;COL13A1;COL13A1;COL13A1;COL13A1;COL13A1;COL13A1;COL13A1;COL13A1;COL13A1;COL13A1;COL13A1;COL13A1;COL13A1;COL13A1	NM_080798;NM_080809;NM_080800;NM_080811;NM_080810;NM_080799;NM_080813;NM_005203;NM_080815;NM_080807;NM_080801;NM_080808;NM_080814;NM_080802;NM_080812;NM_080805;NM_080806;NM_080804;NM_080803;NM_001130103	Body;Body;Body;Body;Body;Body;Body;Body;Body;Body;Body;Body;Body;Body;Body;Body;Body;Body;Body;Body	TRUE	0.0940129
cg06500161	-0.152689	49.6206	8.79718e-05	0.00875169	chr21	43656587	chr21:43654846-43655465	ABCG1;ABCG1;ABCG1;ABCG1;ABCG1;ABCG1	NM_207628;NM_004915;NM_207174;NM_207627;NM_016818;NM_207629	Body;Body;Body;Body;Body;Body	TRUE	-0.152689
cg24668883	-0.140694	49.6017	8.80936e-05	0.00875169	chr5	17257844		BASP1	NM_006317	5'UTR	TRUE	-0.140694
cg03611487	0.0742978	49.5206	8.86174e-05	0.00879056	chr11	19737237	chr11:19733936-19735320	LOC100126784;NAV2;NAV2;NAV2	NR_015384;NM_182964;NM_001111018;NM_145117	TSS1500;Body;Body;Body	TRUE	0.0742978
cg09247362	-0.259153	49.4632	8.89911e-05	0.00881228	chr11	123994685		VWA5A;VWA5A;VWA5A	NM_198315;NM_014622;NM_001130142	Body;Body;Body	NA	-0.259153
cg16954165	0.0989613	49.4462	8.91019e-05	0.00881228	chr10	90681265		STAMBPL1	NM_020799	Body	TRUE	0.0989613
cg12763828	-0.184202	49.4247	8.92424e-05	0.00881303	chr1	9129646	chr1:9131602-9131909	SLC2A5;SLC2A5;SLC2A5;SLC2A5;SLC2A5	NM_003039;NM_001135585;NM_003039;NM_001135585;NR_024180	5'UTR;5'UTR;1stExon;1stExon;Body	TRUE	-0.184202
cg00027674	0.218508	49.3464	8.97571e-05	0.00884965	chr11	87908897	chr11:87908243-87908614	RAB38	NM_022337	TSS1500	NA	0.218508
cg26127114	0.186155	49.3277	8.98799e-05	0.00884965	chr11	12419483		PARVA	NM_018222	Body	TRUE	0.186155
cg20145695	-0.0941295	49.2402	9.04601e-05	0.00889359	chr17	723342		NXN	NM_022463	Body	NA	-0.0941295
cg11319403	-0.208095	49.2096	9.06644e-05	0.00889615	chr7	116377467		MET;MET	NM_001127500;NM_000245	Body;Body	TRUE	-0.208095
cg18394275	0.243522	49.1961	9.07543e-05	0.00889615	chr18	47012995	chr18:47013321-47013901	MIR1539;C18orf32	NR_031720;NM_001035005	TSS1500;5'UTR	NA	0.243522
cg06077443	-0.19455	49.1329	9.11778e-05	0.00891648	chr18	10457385	chr18:10454082-10454296	APCDD1	NM_153000	Body	NA	-0.19455
cg13619623	-0.257132	49.1251	9.12304e-05	0.00891648	chr7	33637324		BBS9;BBS9;BBS9;BBS9	NM_001033604;NM_014451;NM_198428;NM_001033605	Body;Body;Body;Body	TRUE	-0.257132
cg13374432	0.219817	49.0535	9.17134e-05	0.00895051	chr15	86192745		AKAP13;AKAP13	NM_007200;NM_006738	Body;Body	TRUE	0.219817
cg00892703	-0.0854227	49.0135	9.19848e-05	0.00896111	chr16	89660342	chr16:89661799-89662043	CPNE7;CPNE7	NM_014427;NM_153636	Body;Body	NA	-0.0854227
cg16623836	-0.412225	48.9977	9.20921e-05	0.00896111	chr8	32453385		NRG1;NRG1;NRG1;NRG1;NRG1;NRG1;NRG1;NRG1;NRG1;NRG1;NRG1;NRG1;NRG1;NRG1;NRG1	NM_013960;NM_001160005;NM_013958;NM_013964;NM_001159999;NM_013957;NM_001159995;NM_013956;NM_004495;NM_001160008;NM_013962;NM_001160004;NM_001160007;NM_001160001;NM_001160002	Body;Body;Body;Body;1stExon;Body;1stExon;Body;Body;Body;Body;Body;Body;1stExon;Body	NA	-0.412225
cg22775789	0.094216	48.8667	9.29893e-05	0.00903517	chr12	56694541	chr12:56693680-56694345	CS	NM_004077	TSS1500	NA	0.094216
cg19804860	-0.0577012	48.741	9.38597e-05	0.00909557	chr17	7405258		POLR2A	NM_000937	Body	NA	-0.0577012
cg17567562	-0.277297	48.7374	9.38852e-05	0.00909557	chr3	47687980		SMARCC1	NM_003074	Body	TRUE	-0.277297
cg00892255	-0.211034	48.6813	9.42768e-05	0.00911707	chr14	51243177		NIN;NIN;NIN;NIN	NM_182946;NM_016350;NM_020921;NM_182944	Body;Body;Body;Body	TRUE	-0.211034
cg12693099	-0.230252	48.6663	9.43818e-05	0.00911707	chr3	156233448		KCNAB1;KCNAB1;KCNAB1	NM_003471;NM_172159;NM_172160	Body;Body;Body	TRUE	-0.230252
cg27563239	-0.376684	48.6095	9.47819e-05	0.00913581	chr17	33993210		AP2B1;AP2B1	NM_001030006;NM_001282	Body;Body	TRUE	-0.376684
cg21020855	-0.28836	48.5979	9.48632e-05	0.00913581	chr6	123100189		FABP7	NM_001446	TSS1500	TRUE	-0.28836
cg02030542	-0.108751	48.5802	9.49888e-05	0.00913581	chr16	70722454	chr16:70719114-70720441	VAC14	NM_018052	Body	NA	-0.108751
cg12762731	-0.188725	48.4786	9.57103e-05	0.00918389	chr3	129452041		TMCC1;TMCC1	NM_001017395;NM_001128224	Body;Body	TRUE	-0.188725
cg04096150	-0.1415	48.4566	9.58677e-05	0.00918389	chr15	40098188		GPR176	NM_007223	Body	NA	-0.1415
cg09863630	-0.160052	48.4515	9.59039e-05	0.00918389	chr15	37189299		MEIS2;MEIS2;MEIS2;MEIS2;MEIS2;MEIS2;MEIS2	NM_172316;NM_170674;NM_170675;NM_172315;NM_002399;NM_170677;NM_170676	Body;Body;Body;Body;Body;Body;Body	TRUE	-0.160052
cg25859812	-0.174726	48.3716	9.64779e-05	0.00922554	chr15	99441745		IGF1R	NM_000875	Body	TRUE	-0.174726
cg25533387	0.137469	48.3337	9.67518e-05	0.00923843	chr10	123747510		TACC2;TACC2	NM_206861;NM_206862	TSS1500;TSS1500	NA	0.137469
cg25113767	0.0914169	48.2536	9.73334e-05	0.00928061	chr12	124907367	chr12:124911243-124911464	NCOR2;NCOR2	NM_006312;NM_001077261	Body;Body	TRUE	0.0914169
cg13500720	-0.205555	48.1649	9.79823e-05	0.00930469	chr6	151679097		AKAP12;AKAP12	NM_144497;NM_005100	3'UTR;3'UTR	NA	-0.205555
cg09709565	0.130913	48.146	9.81217e-05	0.00930469	chr11	46316283	chr11:46316875-46317485	CREB3L1	NM_052854	Body	NA	0.130913
cg14476479	-0.135752	48.143	9.81434e-05	0.00930469	chr8	145728209	chr8:145725460-145726707	GPT	NM_005309	TSS1500	NA	-0.135752
cg19356324	-0.233153	48.1426	9.81468e-05	0.00930469	chr16	68345990	chr16:68344306-68345246	PRMT7;SLC7A6OS	NM_019023;NM_032178	5'UTR;TSS1500	NA	-0.233153
cg01908444	-0.128576	48.1132	9.83632e-05	0.0093119	chr2	70007607		ANXA4	NM_001153	5'UTR	TRUE	-0.128576
cg17939585	0.108035	48.0672	9.87037e-05	0.00933082	chr22	50747040	chr22:50745415-50746125	PLXNB2	NM_012401	TSS1500	NA	0.108035
cg10640181	-0.0737433	47.9695	9.94318e-05	0.00937218	chr5	16704094	chr5:16701071-16701775	MYO10	NM_012334	Body	NA	-0.0737433
cg19296371	-0.0478935	47.9521	9.95623e-05	0.00937218	chr6	167032502	chr6:167032330-167032582	RPS6KA2;RPS6KA2	NM_021135;NM_001006932	Body;Body	NA	-0.0478935
cg04709822	-0.142848	47.9517	9.95649e-05	0.00937218	chr5	149823868		RPS14;RPS14;RPS14	NM_001025070;NM_005617;NM_001025071	Body;Body;Body	NA	-0.142848
cg19953646	0.218552	47.8946	9.99942e-05	0.00939926	chr14	86000942	chr14:85999532-86000478	FLRT2	NM_013231	5'UTR	NA	0.218552
cg08545826	-0.0718162	47.8384	0.000100419	0.0094258	chr12	57963953		KIF5A	NM_004984	Body	NA	-0.0718162
cg02282833	-0.157441	47.7852	0.000100823	0.00944126	chr5	32726189		NPR3	NM_000908	Body	TRUE	-0.157441
cg25130710	0.176913	47.779	0.00010087	0.00944126	chr12	133159752	chr12:133159225-133160576	FBRSL1	NM_001142641	Body	NA	0.176913
cg02100629	-0.0778222	47.7606	0.00010101	0.00944126	chr10	71892760	chr10:71892092-71892802	AIFM2	NM_032797	TSS200	NA	-0.0778222
cg26525121	0.102271	47.6631	0.000101758	0.00949288	chr6	14129370		CD83;CD83	NM_004233;NM_001040280	Body;Body	TRUE	0.102271
cg14128259	-0.432255	47.6502	0.000101857	0.00949288	chr12	27848523		REP15	NM_001029874	TSS1500	NA	-0.432255
cg09871637	-0.0625089	47.6328	0.000101991	0.00949288	chr1	87800511	chr1:87800835-87801252	LMO4	NM_006769	Body	NA	-0.0625089
cg24938051	0.0890739	47.5886	0.000102334	0.00951139	chr3	125822491		ALDH1L1	NM_012190	3'UTR	NA	0.0890739
cg26728895	0.108416	47.5453	0.00010267	0.00952933	chr12	83082074	chr12:83080662-83081646	TMTC2	NM_152588	Body	NA	0.108416
cg21188858	-0.20347	47.5244	0.000102833	0.00953113	chr5	158303922		EBF1	NM_024007	Body	TRUE	-0.20347
cg06186137	-0.178087	47.3915	0.000103877	0.00959725	chr1	222792587	chr1:222790947-222791220	MIA3	NM_198551	Body	NA	-0.178087
cg03593823	-0.244301	47.3818	0.000103953	0.00959725	chr1	240690404		GREM2	NM_022469	5'UTR	TRUE	-0.244301
cg07099009	-0.121265	47.3784	0.000103981	0.00959725	chr2	36623116		CRIM1	NM_016441	Body	TRUE	-0.121265
cg04408104	-0.231522	47.3473	0.000104227	0.00960664	chr2	160106670		WDSUB1;WDSUB1;WDSUB1	NM_001128213;NM_152528;NM_001128212	Body;Body;Body	TRUE	-0.231522
cg25022611	0.0658127	47.308	0.000104539	0.00961957	chr12	107380263	chr12:107380558-107381076	MTERFD3;MTERFD3	NM_025198;NM_001033050	5'UTR;5'UTR	NA	0.0658127
cg14288486	0.0441059	47.2932	0.000104657	0.00961957	chr9	4741473	chr9:4740694-4741868	AK3	NM_016282	TSS1500	NA	0.0441059
cg03548035	-0.186452	47.215	0.000105283	0.00966366	chr11	86663407	chr11:86665901-86666567	FZD4	NM_012193	Body	NA	-0.186452
cg04528116	-0.218849	47.1549	0.000105767	0.00969474	chr2	141755389		LRP1B	NM_018557	Body	TRUE	-0.218849
cg25576248	-0.153603	47.1307	0.000105963	0.00969931	chr3	14170997	chr3:14165717-14166999	TMEM43	NM_024334	Body	NA	-0.153603
cg02730843	-0.0932979	47.0463	0.000106649	0.00974864	chr10	13251406		MCM10;MCM10	NM_182751;NM_018518	3'UTR;3'UTR	NA	-0.0932979
cg05328630	-0.134531	47.0097	0.000106949	0.00976259	chr13	100506703		CLYBL	NM_206808	Body	TRUE	-0.134531
cg16135276	-0.247943	46.966	0.000107307	0.00978185	chr10	459697	chr10:459692-460058	DIP2C	NM_014974	Body	NA	-0.247943
cg13963807	-0.123787	46.9227	0.000107664	0.00979257	chr11	67165707	chr11:67166292-67166522	PPP1CA;PPP1CA;PPP1CA;RAD9A	NM_206873;NM_001008709;NM_002708;NM_004584	3'UTR;3'UTR;3'UTR;3'UTR	NA	-0.123787
cg07464571	-0.102764	46.916	0.00010772	0.00979257	chr7	127881001	chr7:127880750-127881375	LEP	NM_000230	TSS1500	NA	-0.102764
cg15175514	-0.056612	46.82	0.000108516	0.00985148	chr2	30670637	chr2:30669988-30670720	LCLAT1;LCLAT1	NM_001002257;NM_182551	5'UTR;5'UTR	NA	-0.056612
cg09308536	-0.10806	46.7314	0.000109259	0.00990533	chr10	134016855	chr10:134016043-134016344	DPYSL4	NM_006426	Body	NA	-0.10806
cg26803993	-0.0600068	46.6675	0.000109798	0.00994064	chr2	169460068		LASS6	NM_203463	Body	TRUE	-0.0600068
cg17344055	-0.242916	46.4824	0.000111378	0.0100656	chr11	7608078		PPFIBP2	NM_003621	Body	TRUE	-0.242916
cg20557069	-0.0704349	46.4704	0.000111482	0.0100656	chr21	47646604	chr21:47648191-47649622	LSS;LSS;LSS;LSS	NM_001145437;NM_001145436;NM_002340;NM_001001438	Body;Body;Body;Body	NA	-0.0704349
cg23206630	-0.260762	46.4334	0.000111802	0.0100675	chr15	62942319		TLN2	NM_015059	Body	NA	-0.260762
cg14270556	-0.197636	46.4182	0.000111934	0.0100675	chr17	5373138	chr17:5371848-5372318	DHX33	NM_020162	TSS1500	NA	-0.197636
cg06060835	0.104013	46.4154	0.000111958	0.0100675	chr6	31913809		CFB;CFB	NM_001710;NM_001710	1stExon;5'UTR	TRUE	0.104013
cg21145245	-0.211644	46.3896	0.000112181	0.010074	chr5	150593684		CCDC69	NM_015621	Body	TRUE	-0.211644
cg02555579	-0.243339	46.3687	0.000112363	0.0100766	chr22	18043043		SLC25A18	NM_031481	TSS200	NA	-0.243339
cg21598389	-0.237842	46.3038	0.000112931	0.0100997	chr15	59584281		MYO1E	NM_004998	Body	TRUE	-0.237842
cg13629652	-0.0485823	46.2993	0.000112969	0.0100997	chr8	131414295		ASAP1	NM_018482	TSS200	NA	-0.0485823
cg26632897	-0.105088	46.2872	0.000113076	0.0100997	chr17	77030546		C1QTNF1;C1QTNF1;C1QTNF1;C1QTNF1	NM_198593;NM_198594;NM_030968;NM_198593	1stExon;5'UTR;5'UTR;5'UTR	NA	-0.105088
cg12002139	0.0851021	46.2671	0.000113252	0.0101011	chr6	158478872		SYNJ2	NM_003898	Body	TRUE	0.0851021
cg10531055	-0.120349	46.2507	0.000113397	0.0101011	chr6	7251396	chr6:7246665-7247572	RREB1;RREB1;RREB1;RREB1	NM_001003698;NM_001003699;NM_001168344;NM_001003700	3'UTR;3'UTR;3'UTR;3'UTR	TRUE	-0.120349
cg06224178	-0.1454	46.2271	0.000113605	0.0101061	chr8	131360571		ASAP1	NM_018482	Body	TRUE	-0.1454
cg03136781	-0.112895	46.1798	0.000114024	0.010125	chr2	234197367		ATG16L1;ATG16L1;SCARNA6	NM_030803;NM_017974;NR_003006	Body;Body;Body	TRUE	-0.112895
cg13578043	-0.0891158	46.1686	0.000114123	0.010125	chr13	44242497		ENOX1	NM_017993	5'UTR	TRUE	-0.0891158
cg00423114	-0.135342	46.1075	0.000114667	0.0101597	chr1	1691916	chr1:1691767-1692063	NADK	NM_023018	Body	NA	-0.135342
cg10344404	-0.0601114	46.0404	0.000115269	0.0101869	chr17	35969756	chr17:35968980-35969757	SYNRG;SYNRG;SYNRG;SYNRG;SYNRG;SYNRG;SYNRG	NM_001163547;NM_007247;NM_001163545;NM_080550;NM_198882;NM_001163544;NM_001163546	TSS1500;TSS1500;TSS1500;TSS1500;TSS1500;TSS1500;TSS1500	NA	-0.0601114
cg00360077	-0.0447354	46.0288	0.000115373	0.0101869	chr15	80889593		ARNT2	NM_014862	3'UTR	NA	-0.0447354
cg10727673	0.141162	46.0219	0.000115435	0.0101869	chr3	136537267	chr3:136537559-136539204	TMEM22;TMEM22;TMEM22	NM_025246;NM_001097599;NM_001097600	TSS1500;TSS1500;TSS1500	NA	0.141162
cg10805721	-0.126243	45.9969	0.00011566	0.0101932	chr6	83075187	chr6:83073416-83075319	TPBG;TPBG	NM_006670;NM_001166392	Body;Body	NA	-0.126243
cg00374346	-0.107295	45.9613	0.000115982	0.0102081	chrX	71349037	chrX:71350941-71352137	NHSL2;RGAG4;RGAG4	NM_001013627;NM_001024455;NM_001024455	Body;1stExon;3'UTR	NA	-0.107295
cg17115737	-0.0759831	45.9253	0.000116309	0.0102232	chr7	75580813		POR	NM_000941	5'UTR	TRUE	-0.0759831
cg26392277	-0.0809452	45.8212	0.00011726	0.0102932	chr4	5775318		EVC	NM_153717	Body	TRUE	-0.0809452
cg25519926	-0.171593	45.7237	0.000118159	0.0103585	chr7	130132360	chr7:130130739-130133111	MEST;MEST;MESTIT1;MEST	NM_177524;NM_177525;NR_004382;NM_002402	5'UTR;5'UTR;TSS1500;Body	NA	-0.171593
cg12220376	-0.148464	45.6808	0.000118558	0.0103797	chr1	165823772		UCK2	NM_012474	Body	TRUE	-0.148464
cg18346707	-0.0609181	45.567	0.000119623	0.0104592	chr2	231732249	chr2:231729631-231730821	ITM2C;ITM2C;ITM2C	NM_001012516;NM_030926;NM_001012514	Body;Body;Body	TRUE	-0.0609181
cg03006175	-0.0658705	45.5438	0.000119842	0.0104645	chr14	105412417		AHNAK2	NM_138420	Body	NA	-0.0658705
cg04256886	-0.0638545	45.3409	0.000121775	0.010619	chr2	25603640	chr2:25599676-25599895	DTNB;DTNB;DTNB;DTNB;DTNB	NM_183361;NM_033148;NM_183360;NM_033147;NM_021907	Body;Body;Body;Body;Body	NA	-0.0638545
cg02022375	-0.252131	45.3247	0.000121931	0.010619	chr17	39197721		KRTAP1-1	NM_030967	TSS200	NA	-0.252131
cg14202850	-0.102236	45.2487	0.000122667	0.0106691	chr17	43974869	chr17:43971410-43975040	MAPT;MAPT;MAPT;MAPT;LOC100130148;MAPT;MAPT	NM_001123067;NM_016835;NM_016834;NM_001123066;NR_024560;NM_005910;NM_016841	5'UTR;5'UTR;5'UTR;5'UTR;Body;5'UTR;5'UTR	NA	-0.102236
cg01141645	-0.11923	45.1994	0.000123146	0.0106863	chr8	62627837	chr8:62626556-62627511	ASPH;ASPH;ASPH;ASPH;ASPH	NM_001164755;NM_032466;NM_004318;NM_001164756;NM_001164754	TSS1500;TSS1500;TSS1500;TSS1500;TSS1500	NA	-0.11923
cg08213909	-0.306086	45.1864	0.000123273	0.0106863	chr5	112417701		MCC;MCC	NM_002387;NM_001085377	Body;Body	TRUE	-0.306086
cg12352225	-0.150701	45.1788	0.000123348	0.0106863	chr7	25015862	chr7:25018999-25020255	OSBPL3;OSBPL3;OSBPL3;OSBPL3	NM_015550;NM_145322;NM_145320;NM_145321	5'UTR;5'UTR;5'UTR;5'UTR	NA	-0.150701
cg25883868	0.0635658	45.0586	0.00012453	0.0107746	chr22	39436644		APOBEC3F;APOBEC3F	NM_145298;NM_001006666	TSS200;TSS200	NA	0.0635658
cg04926380	-0.122924	45.0211	0.000124902	0.0107927	chr11	44213376		EXT2;EXT2	NM_207122;NM_000401	Body;Body	TRUE	-0.122924
cg10871120	-0.143203	45.0001	0.00012511	0.0107967	chr6	39891273		MOCS1;MOCS1;MOCS1;MOCS1;MOCS1	NR_033233;NM_001075098;NM_005942;NM_005943;NM_138928	Body;Body;Body;Body;Body	NA	-0.143203
cg22129809	-0.0427967	44.9393	0.000125718	0.010835	chr3	139260099	chr3:139258152-139258731	RBP1;RBP1;RBP1	NM_001130992;NM_001130993;NM_002899	TSS1500;TSS1500;TSS1500	NA	-0.0427967
cg08176353	-0.106486	44.8784	0.000126329	0.0108736	chr6	90120165	chr6:90120874-90122370	RRAGD	NM_021244	Body	NA	-0.106486
cg25161912	0.209885	44.8441	0.000126675	0.0108893	chr12	66220771	chr12:66217627-66220181	HMGA2;RPSAP52;HMGA2	NM_003484;NR_026825;NM_003483	Body;TSS200;Body	NA	0.209885
cg15159131	-0.0695032	44.7373	0.00012776	0.0109683	chr11	132107699		NTM;NTM;NTM;NTM	NM_001144059;NM_001048209;NM_001144058;NM_016522	Body;Body;Body;Body	NA	-0.0695032
cg14554539	-0.0593813	44.7004	0.000128138	0.0109865	chr9	130854713		SLC25A25;SLC25A25	NM_001006642;NM_001006641	Body;Body	TRUE	-0.0593813
cg16931707	-0.123003	44.6382	0.000128777	0.0109921	chr12	42873202	chr12:42876654-42878193	PRICKLE1;PRICKLE1;PRICKLE1;PRICKLE1	NM_153026;NM_001144881;NM_001144882;NM_001144883	5'UTR;5'UTR;5'UTR;5'UTR	NA	-0.123003
cg03665601	0.094674	44.6325	0.000128836	0.0109921	chrX	77040152	chrX:77041003-77041725	ATRX;ATRX	NM_138270;NM_000489	Body;Body	NA	0.094674
cg22621310	-0.067773	44.6305	0.000128856	0.0109921	chr7	1967834	chr7:1967664-1967994	MAD1L1;MAD1L1;MAD1L1	NM_003550;NM_001013837;NM_001013836	Body;Body;Body	NA	-0.067773
cg22845855	0.112618	44.6136	0.000129031	0.0109921	chr10	95205551		MYOF;MYOF	NM_133337;NM_013451	Body;Body	TRUE	0.112618
cg00966078	-0.0978232	44.6136	0.000129031	0.0109921	chr1	23079320		EPHB2;EPHB2	NM_004442;NM_017449	Body;Body	TRUE	-0.0978232
cg07814731	-0.256854	44.5557	0.000129632	0.0110205	chr20	51587399	chr20:51589707-51590020	TSHZ2	NM_173485	TSS1500	NA	-0.256854
cg05337753	-0.114361	44.5494	0.000129697	0.0110205	chr17	75373407	chr17:75368688-75370506	SEPT9;SEPT9;SEPT9;SEPT9;SEPT9	NM_001113494;NM_001113492;NM_001113493;NM_001113491;NM_006640	5'UTR;5'UTR;Body;Body;Body	NA	-0.114361
cg04242477	-0.0583937	44.5074	0.000130135	0.0110385	chr2	128396059		LIMS2;LIMS2;LIMS2;LIMS2;LIMS2	NM_017980;NM_001136037;NM_001161403;NR_027823;NM_001161404	3'UTR;3'UTR;3'UTR;Body;3'UTR	TRUE	-0.0583937
cg07482766	-0.0519986	44.4972	0.000130241	0.0110385	chr5	176901844		DBN1	NM_004395	TSS1500	NA	-0.0519986
cg03698359	-0.0947894	44.468	0.000130548	0.0110504	chr11	5704417		TRIM5;TRIM5;TRIM5	NM_033092;NM_033093;NM_033034	5'UTR;5'UTR;5'UTR	NA	-0.0947894
cg21082141	-0.0901432	44.3425	0.000131872	0.0111483	chr4	81111985	chr4:81109887-81110460	PRDM8	NM_020226	5'UTR	NA	-0.0901432
cg05620865	-0.137692	44.1745	0.000133672	0.0112725	chr5	77588408	chr5:77590137-77590721	AP3B1	NM_003664	Body	NA	-0.137692
cg21878918	0.0592753	44.1516	0.00013392	0.0112725	chr12	57634762	chr12:57635240-57635572	NDUFA4L2	NM_020142	TSS1500	TRUE	0.0592753
cg26599871	-0.0622577	44.125	0.000134208	0.0112725	chr16	2749429	chr16:2746527-2746794	KCTD5	NM_018992	Body	NA	-0.0622577
cg18645002	-0.25223	44.1149	0.000134318	0.0112725	chr7	120142732		KCND2	NM_012281	Body	TRUE	-0.25223
cg13384512	-0.213096	44.1082	0.000134391	0.0112725	chr1	203602040	chr1:203598471-203598853	ATP2B4;ATP2B4	NM_001001396;NM_001684	5'UTR;5'UTR	NA	-0.213096
cg11198596	-0.129411	44.0985	0.000134497	0.0112725	chr3	66548117	chr3:66550318-66551848	LRIG1	NM_015541	Body	NA	-0.129411
cg15109550	-0.233451	44.0953	0.000134531	0.0112725	chr4	88932920	chr4:88928480-88929659	PKD2	NM_000297	Body	NA	-0.233451
cg25439479	-0.165075	44.0181	0.000135375	0.0113289	chr8	92971562		RUNX1T1;RUNX1T1;RUNX1T1;RUNX1T1	NM_175634;NM_004349;NM_175635;NM_175636	3'UTR;3'UTR;3'UTR;3'UTR	NA	-0.165075
cg12163223	-0.264222	43.9578	0.000136038	0.0113657	chr2	75119917		HK2	NM_000189	3'UTR	NA	-0.264222
cg13659446	0.0882468	43.9437	0.000136195	0.0113657	chr17	60709613	chr17:60704542-60705943	MRC2	NM_006039	Body	TRUE	0.0882468
cg14571537	-0.133357	43.9316	0.000136329	0.0113657	chr17	34884670		MYO19;MYO19;MYO19	NM_001163735;NM_001033580;NM_025109	Body;Body;Body	TRUE	-0.133357
cg14280576	-0.0652569	43.8317	0.00013744	0.0114403	chr9	133580010		EXOSC2	NM_014285	3'UTR	NA	-0.0652569
cg11280988	-0.111345	43.8202	0.000137568	0.0114403	chr7	4823097	chr7:4823506-4824097	KIAA0415	NM_014855	Body	NA	-0.111345
cg07844442	-0.0703	43.7775	0.000138047	0.0114658	chr10	129144269		DOCK1	NM_001380	Body	NA	-0.0703
cg13066481	-0.085713	43.7464	0.000138398	0.0114662	chr3	123372199		MYLK;MYLK;MYLK;MYLK	NM_053028;NM_053025;NM_053027;NM_053026	Body;Body;Body;Body	TRUE	-0.085713
cg12678507	-0.0433	43.6889	0.000139048	0.0114662	chr7	1934097	chr7:1937738-1937946	MAD1L1;MAD1L1;MAD1L1	NM_003550;NM_001013837;NM_001013836	Body;Body;Body	NA	-0.0433
cg07925587	0.075276	43.6842	0.000139102	0.0114662	chr12	52583324		KRT80;KRT80	NM_001081492;NM_182507	Body;Body	TRUE	0.075276
cg25458147	-0.144635	43.6806	0.000139142	0.0114662	chr20	1919852	chr20:1918077-1918278	SIRPA;SIRPA;SIRPA	NM_080792;NM_001040023;NM_001040022	3'UTR;3'UTR;3'UTR	NA	-0.144635
cg02343604	0.0584494	43.6467	0.000139528	0.0114662	chr1	23884703	chr1:23884842-23885087	ID3	NM_002167	3'UTR	NA	0.0584494
cg14291878	-0.238289	43.6456	0.00013954	0.0114662	chr15	101738616		CHSY1	NM_014918	Body	NA	-0.238289
cg26949694	-0.0665083	43.6308	0.000139709	0.0114662	chr11	27742060	chr11:27742059-27742273	BDNF;BDNF;BDNF;BDNF;BDNF;BDNF;BDNF	NM_170731;NM_170732;NM_001143807;NM_001143806;NM_001143806;NM_170732;NM_001143805	Body;5'UTR;TSS1500;1stExon;5'UTR;1stExon;5'UTR	NA	-0.0665083
cg22510727	-0.169466	43.6084	0.000139965	0.0114662	chr12	64541117		SRGAP1	NM_020762	3'UTR	NA	-0.169466
cg02348119	-0.296459	43.6047	0.000140008	0.0114662	chr17	78003528		TBC1D16	NM_019020	5'UTR	TRUE	-0.296459
cg02519625	-0.110595	43.6001	0.00014006	0.0114662	chr13	114191747	chr13:114195709-114196719	TMCO3	NM_017905	Body	NA	-0.110595
cg05811904	-0.230804	43.5903	0.000140172	0.0114662	chr7	137620397		CREB3L2	NM_194071	Body	TRUE	-0.230804
cg17042892	0.254692	43.569	0.000140417	0.0114662	chr1	213188297	chr1:213188519-213189261	ANGEL2	NM_144567	Body	NA	0.254692
cg07891457	-0.141628	43.5675	0.000140433	0.0114662	chr11	67442075		ALDH3B2;ALDH3B2;ALDH3B2	NM_000695;NM_001031615;NM_000695	1stExon;5'UTR;5'UTR	TRUE	-0.141628
cg06843596	-0.0756191	43.5642	0.000140471	0.0114662	chr4	4288673	chr4:4291773-4292495	LYAR;LYAR	NM_001145725;NM_017816	5'UTR;5'UTR	NA	-0.0756191
cg21440776	0.114162	43.5283	0.000140885	0.0114769	chr12	6658378	chr12:6657727-6657973	IFFO1;IFFO1;IFFO1	NM_080730;NM_080731;NM_001039670	Body;TSS200;Body	TRUE	0.114162
cg17678224	-0.150373	43.5203	0.000140978	0.0114769	chr4	119736228		SEC24D	NM_014822	Body	TRUE	-0.150373
cg23753947	0.0573977	43.5079	0.00014112	0.0114769	chr7	127889701		LEP	NM_000230	5'UTR	NA	0.0573977
cg09167779	-0.150476	43.434	0.000141978	0.0115061	chr5	112566614		MCC;MCC	NM_002387;NM_001085377	Body;Body	TRUE	-0.150476
cg08106730	0.0965193	43.4338	0.00014198	0.0115061	chr12	54780066		ZNF385A;ZNF385A	NM_001130968;NM_001130967	Body;Body	NA	0.0965193
cg01058932	-0.22732	43.3894	0.000142498	0.0115061	chrX	55021626		PFKFB1	NM_002625	TSS1500	NA	-0.22732
cg17646418	-0.087277	43.3751	0.000142665	0.0115061	chr6	166911767		RPS6KA2;RPS6KA2	NM_021135;NM_001006932	Body;Body	NA	-0.087277
cg23729283	-0.159416	43.349	0.000142971	0.0115061	chr7	29040109		CPVL;CPVL	NM_031311;NM_019029	Body;Body	NA	-0.159416
cg16107628	0.0631172	43.339	0.000143089	0.0115061	chr1	159894061	chr1:159894329-159895398	TAGLN2	NM_003564	5'UTR	NA	0.0631172
cg00836542	-0.301411	43.3317	0.000143174	0.0115061	chr14	74083501	chr14:74079183-74079657	ACOT6	NM_001037162	TSS200	NA	-0.301411
cg16226627	-0.0483214	43.3279	0.000143219	0.0115061	chr15	75307476		SCAMP5	NM_138967	Body	NA	-0.0483214
cg21636168	-0.0954223	43.3262	0.000143239	0.0115061	chr11	61914232		INCENP;INCENP	NM_020238;NM_001040694	Body;Body	NA	-0.0954223
cg15431544	0.0673868	43.3194	0.000143319	0.0115061	chr7	27225476	chr7:27225050-27225629	HOXA11AS;HOXA11	NR_002795;NM_005523	Body;TSS1500	NA	0.0673868
cg27152208	0.106162	43.3137	0.000143387	0.0115061	chr6	10419016	chr6:10419399-10420323	TFAP2A	NM_001042425	Body	NA	0.106162
cg01274233	0.0549191	43.2717	0.000143883	0.011526	chr5	178704915		ADAMTS2;ADAMTS2	NM_021599;NM_014244	Body;Body	NA	0.0549191
cg17132148	-0.0665248	43.2583	0.000144042	0.011526	chr20	62509296	chr20:62509163-62509369	TPD52L2;TPD52L2;TPD52L2;TPD52L2;TPD52L2;TPD52L2	NM_199361;NM_199362;NM_199359;NM_199363;NM_199360;NM_003288	Body;Body;Body;Body;Body;Body	NA	-0.0665248
cg09494609	-0.06046	43.2487	0.000144156	0.011526	chr12	53448180	chr12:53448008-53448406	TENC1;TENC1;TENC1	NM_198316;NM_170754;NM_015319	Body;Body;Body	NA	-0.06046
cg01894985	-0.161968	43.1743	0.000145041	0.0115828	chr3	123589179		MYLK;MYLK;MYLK;MYLK	NM_053026;NM_053028;NM_053027;NM_053025	5'UTR;5'UTR;5'UTR;5'UTR	TRUE	-0.161968
cg00178864	-0.0712797	43.1184	0.000145711	0.0116223	chr4	140201574	chr4:140201064-140201449	C4orf49	NM_032623	TSS200	NA	-0.0712797
cg06173216	-0.192556	43.0172	0.000146935	0.0117059	chr8	120219151	chr8:120220388-120221222	MAL2	NM_052886	TSS1500	NA	-0.192556
cg03979241	-0.11655	42.9577	0.00014766	0.0117311	chr8	21916824	chr8:21914275-21914525	EPB49;EPB49;EPB49;EPB49;EPB49;EPB49;EPB49;EPB49	NM_001978;NM_001114136;NM_001114138;NM_001114135;NM_001978;NM_001114138;NM_001114137;NM_001114139	1stExon;5'UTR;1stExon;5'UTR;5'UTR;5'UTR;5'UTR;5'UTR	NA	-0.11655
cg10962930	-0.0715888	42.9402	0.000147873	0.0117311	chr5	179763857		GFPT2	NM_005110	Body	NA	-0.0715888
cg14787753	-0.23989	42.9341	0.000147948	0.0117311	chr2	168917992		STK39	NM_013233	Body	TRUE	-0.23989
cg08674885	0.0494781	42.9332	0.000147959	0.0117311	chr8	49832881	chr8:49835987-49836231	SNAI2	NM_003068	Body	NA	0.0494781
cg06807837	-0.0689312	42.9082	0.000148266	0.0117414	chr8	1877952		ARHGEF10	NM_014629	Body	NA	-0.0689312
cg25746499	-0.0784583	42.8755	0.000148668	0.0117593	chr2	240153778	chr2:240153476-240153792	HDAC4	NM_006037	Body	NA	-0.0784583
cg18150958	-0.097678	42.821	0.000149342	0.0117905	chr17	27050723	chr17:27052941-27054084	RPL23A;SNORD4B	NM_000984;NR_000009	Body;Body	NA	-0.097678
cg13492159	0.050936	42.8114	0.00014946	0.0117905	chr12	107714826	chr12:107711603-107714107	BTBD11	NM_001018072	Body	NA	0.050936
cg12136256	-0.12928	42.8005	0.000149596	0.0117905	chr1	183952796		GLT25D2	NM_015101	Body	TRUE	-0.12928
cg08518715	-0.248654	42.7402	0.000150347	0.0118225	chr6	162373963		PARK2;PARK2;PARK2	NM_004562;NM_013987;NM_013988	Body;Body;Body	NA	-0.248654
cg03833257	-0.0807183	42.7394	0.000150358	0.0118225	chr10	113913066		GPAM	NM_020918	3'UTR	NA	-0.0807183
cg01573140	-0.330194	42.6851	0.000151038	0.011829	chr7	44687078		OGDH;OGDH;OGDH	NM_001003941;NM_001165036;NM_002541	Body;Body;Body	TRUE	-0.330194
cg08841552	-0.157637	42.6784	0.000151123	0.011829	chr9	140444378	chr9:140445653-140446891	PNPLA7;PNPLA7	NM_152286;NM_001098537	Body;Body	NA	-0.157637
cg19140548	-0.0762258	42.6764	0.000151147	0.011829	chr10	105552406		SH3PXD2A	NM_014631	Body	TRUE	-0.0762258
cg01481646	-0.124083	42.6758	0.000151155	0.011829	chr10	82217548	chr10:82213556-82214760	TSPAN14;TSPAN14	NM_001128309;NM_030927	5'UTR;5'UTR	NA	-0.124083
cg10932086	-0.115064	42.6616	0.000151333	0.0118291	chr14	90041348		PRO1768;FOXN3	NR_024620;NM_001085471	TSS1500;5'UTR	NA	-0.115064
cg11807143	-0.1532	42.6254	0.000151791	0.011841	chr6	13326305	chr6:13328587-13329096	TBC1D7;TBC1D7;TBC1D7;TBC1D7	NM_001143964;NM_001143966;NM_001143965;NM_016495	Body;Body;Body;Body	NA	-0.1532
cg13680764	0.0563302	42.6213	0.000151843	0.011841	chr4	95373949	chr4:95372801-95373535	PDLIM5;PDLIM5;PDLIM5;PDLIM5;PDLIM5	NM_001011515;NR_024179;NM_001011513;NM_001011516;NM_006457	5'UTR;Body;5'UTR;5'UTR;5'UTR	NA	0.0563302
cg02630143	0.0562974	42.5895	0.000152246	0.0118429	chr19	55147648		LILRB1;LILRB1;LILRB1;LILRB1	NM_006669;NM_001081637;NM_001081639;NM_001081638	Body;Body;Body;Body	NA	0.0562974
cg15868425	-0.0603436	42.5502	0.000152745	0.0118429	chr14	105643522	chr14:105647469-105647827	NUDT14	NM_177533	Body	NA	-0.0603436
cg03743861	0.136462	42.545	0.000152812	0.0118429	chr17	48263173		COL1A1	NM_000088	Body	NA	0.136462
cg21854184	0.139753	42.5437	0.000152829	0.0118429	chr12	124870112	chr12:124872135-124872419	NCOR2;NCOR2	NM_006312;NM_001077261	Body;Body	TRUE	0.139753
cg23682934	-0.0772711	42.5398	0.000152878	0.0118429	chr17	42885322		GJC1;GJC1	NM_001080383;NM_005497	5'UTR;5'UTR	NA	-0.0772711
cg26979107	-0.0881301	42.5351	0.000152938	0.0118429	chr17	44061355	chr17:44060246-44060530	MAPT;MAPT;MAPT;MAPT;MAPT;MAPT	NM_016835;NM_001123067;NM_016834;NM_005910;NM_001123066;NM_016841	Body;Body;Body;Body;Body;Body	TRUE	-0.0881301
cg18174834	0.063483	42.4519	0.000154006	0.0119004	chr1	212740460		ATF3	NM_001030287	5'UTR	NA	0.063483
cg05977992	0.0769433	42.4493	0.000154039	0.0119004	chr6	151186411	chr6:151186747-151188112	MTHFD1L	NM_015440	TSS1500	NA	0.0769433
cg15963983	-0.21577	42.419	0.00015443	0.0119167	chr3	71020458		FOXP1	NM_032682	Body	TRUE	-0.21577
cg20123649	-0.110916	42.3664	0.000155111	0.0119399	chr11	66629353	chr11:66631254-66631470	PC;PC;PC	NM_022172;NM_000920;NM_001040716	Body;Body;Body	NA	-0.110916
cg00509772	0.0583972	42.3595	0.0001552	0.0119399	chr20	32273129	chr20:32273557-32274505	E2F1	NM_005225	Body	NA	0.0583972
cg03457142	-0.138366	42.3542	0.00015527	0.0119399	chr3	71804859	chr3:71802560-71804209	EIF4E3;EIF4E3	NM_001134649;NM_173359	TSS1500;TSS1500	NA	-0.138366
cg22216302	-0.149186	42.2282	0.000156919	0.0120527	chr20	33468207	chr20:33464156-33464645	ACSS2;ACSS2;ACSS2	NR_028046;NM_018677;NM_001076552	Body;Body;Body	NA	-0.149186
cg08569425	-0.184926	42.1762	0.000157606	0.0120608	chr5	125758506	chr5:125759047-125759298	GRAMD3;GRAMD3;GRAMD3;GRAMD3	NM_001146321;NM_023927;NM_001146320;NM_001146319	TSS1500;TSS1500;TSS1500;Body	NA	-0.184926
cg06055392	-0.0676397	42.1722	0.000157659	0.0120608	chr11	64455673		NRXN2;NRXN2	NM_138732;NM_015080	Body;Body	TRUE	-0.0676397
cg04324615	-0.190113	42.167	0.000157729	0.0120608	chr2	112939119	chr2:112939287-112939563	FBLN7;FBLN7	NM_153214;NM_001128165	Body;Body	NA	-0.190113
cg12861809	-0.128458	42.1653	0.000157751	0.0120608	chr5	126237930		MARCH3	NM_178450	Body	TRUE	-0.128458
cg05723953	-0.139827	42.1371	0.000158127	0.0120756	chr1	34328907		HMGB4;CSMD2;HMGB4	NM_145205;NM_052896;NM_001008728	5'UTR;Body;TSS1500	NA	-0.139827
cg02478158	-0.0800748	42.103	0.00015858	0.0120868	chr15	67073907	chr15:67073306-67073943	SMAD6;SMAD6;SMAD6	NM_001142861;NM_005585;NR_027654	3'UTR;3'UTR;Body	NA	-0.0800748
cg03629025	-0.108494	42.0936	0.000158706	0.0120868	chr17	48195666	chr17:48194634-48195085	SAMD14	NM_174920	Body	NA	-0.108494
cg04613057	-0.0724199	42.0851	0.00015882	0.0120868	chr19	17302087	chr19:17303570-17303898	MYO9B;MYO9B	NM_001130065;NM_004145	Body;Body	NA	-0.0724199
cg05761734	-0.194459	42.0199	0.000159695	0.0121395	chr11	128623456		FLI1;FLI1	NM_002017;NM_001167681	Body;5'UTR	TRUE	-0.194459
cg06442192	0.0591946	41.998	0.00015999	0.0121421	chr19	48059856		ZNF541	NM_001101419	TSS1500	NA	0.0591946
cg15906692	0.0659732	41.9903	0.000160095	0.0121421	chr17	79478715	chr17:79478235-79482426	ACTG1	NM_001614	Body	NA	0.0659732
cg16451601	-0.0705472	41.9384	0.000160797	0.0121814	chr5	178613966		ADAMTS2;ADAMTS2	NM_021599;NM_014244	Body;Body	TRUE	-0.0705472
cg02279224	0.227916	41.91	0.000161184	0.0121834	chr6	144386160	chr6:144384894-144385888	PLAGL1;PLAGL1	NM_001080955;NM_001080951	TSS1500;TSS1500	NA	0.227916
cg05223396	-0.090307	41.9095	0.00016119	0.0121834	chr5	171830155		SH3PXD2B	NM_001017995	Body	TRUE	-0.090307
cg09770095	-0.0791361	41.8911	0.000161442	0.0121885	chr13	95826994		ABCC4;ABCC4	NM_001105515;NM_005845	Body;Body	NA	-0.0791361
cg10452704	0.0322172	41.8573	0.000161904	0.0122004	chr8	1993125		MYOM2	NM_003970	TSS200	TRUE	0.0322172
cg10593400	0.11463	41.8211	0.000162401	0.0122004	chr1	86044176	chr1:86042229-86042935	DDAH1	NM_001134445	TSS200	TRUE	0.11463
cg27147000	-0.102649	41.818	0.000162444	0.0122004	chr4	83720626	chr4:83719009-83720241	SCD5;SCD5	NM_024906;NM_001037582	TSS1500;TSS1500	NA	-0.102649
cg26511507	-0.223399	41.803	0.00016265	0.0122004	chr10	556548		DIP2C	NM_014974	Body	TRUE	-0.223399
cg20449283	-0.0378085	41.794	0.000162774	0.0122004	chr11	125466652	chr11:125462323-125462884	STT3A	NM_152713	Body	NA	-0.0378085
cg03260781	0.10752	41.7897	0.000162834	0.0122004	chr1	16346299		HSPB7	NM_014424	TSS1500	NA	0.10752
cg27226320	0.0909243	41.7859	0.000162886	0.0122004	chr1	175158326	chr1:175161900-175162364	KIAA0040;KIAA0040;KIAA0040;KIAA0040	NM_001162894;NM_001162895;NM_014656;NM_001162893	5'UTR;5'UTR;5'UTR;5'UTR	NA	0.0909243
cg12028842	-0.241913	41.6234	0.000165149	0.0123469	chr19	30305374	chr19:30302856-30303681	CCNE1;CCNE1	NM_057182;NM_001238	Body;Body	NA	-0.241913
cg21748874	-0.0603153	41.6187	0.000165214	0.0123469	chr2	9531164	chr2:9533572-9533807	ASAP2;ASAP2	NM_001135191;NM_003887	Body;Body	NA	-0.0603153
cg15591803	-0.0753342	41.5906	0.000165609	0.0123625	chr1	111733668		DENND2D	NM_024901	Body	NA	-0.0753342
cg02625590	-0.0678732	41.5671	0.000165941	0.0123626	chr19	41880276	chr19:41882507-41882773	TMEM91	NM_001098825	5'UTR	NA	-0.0678732
cg14011789	-0.11672	41.542	0.000166296	0.0123626	chr17	75452044		SEPT9;SEPT9;SEPT9;SEPT9;SEPT9;SEPT9	NM_001113492;NM_001113496;NM_001113493;NM_001113491;NM_006640;NM_001113494	Body;5'UTR;Body;Body;Body;Body	NA	-0.11672
cg25765819	-0.118318	41.5389	0.00016634	0.0123626	chr8	39077124		ADAM32	NM_145004	Body	NA	-0.118318
cg07409897	0.0576904	41.5378	0.000166356	0.0123626	chr20	13619336	chr20:13619285-13619770	TASP1	NM_017714	5'UTR	NA	0.0576904
cg13442299	0.0614827	41.5151	0.000166678	0.0123727	chr3	128207819	chr3:128205495-128212274	GATA2;GATA2;GATA2	NM_032638;NM_001145662;NM_001145661	5'UTR;TSS1500;TSS1500	NA	0.0614827
cg12194864	0.148021	41.4735	0.000167271	0.0123952	chr17	75463025		SEPT9;SEPT9;SEPT9;SEPT9;SEPT9;SEPT9	NM_001113492;NM_001113496;NM_001113493;NM_001113491;NM_006640;NM_001113494	Body;5'UTR;Body;Body;Body;Body	TRUE	0.148021
cg19477020	0.0405205	41.4505	0.000167598	0.0123952	chr7	135242568		NUP205	NM_015135	TSS200	NA	0.0405205
cg24238409	-0.221218	41.438	0.000167778	0.0123952	chr10	93998677	chr10:93999131-94000015	CPEB3	NM_014912	Body	NA	-0.221218
cg23087944	-0.0861771	41.4253	0.000167959	0.0123952	chr17	7757148	chr17:7756572-7757652	KDM6B;TMEM88	NM_001080424;NM_203411	3'UTR;TSS1500	NA	-0.0861771
cg23271530	-0.219782	41.4112	0.000168162	0.0123952	chr13	101169883		PCCA;PCCA	NM_001127692;NM_000282	Body;Body	NA	-0.219782
cg21959598	-0.122289	41.4033	0.000168276	0.0123952	chr7	55637719	chr7:55639277-55640599	VOPP1	NM_030796	Body	TRUE	-0.122289
cg01137737	0.0458886	41.3929	0.000168425	0.0123952	chr16	19533410	chr16:19532981-19533516	GDE1;GDE1	NM_016641;NM_016641	1stExon;5'UTR	NA	0.0458886
cg06955958	-0.300164	41.3894	0.000168475	0.0123952	chr11	93464769		SNORD6;SNORA32;SNORA25	NR_003036;NR_003032;NR_003028	TSS200;TSS1500;TSS1500	NA	-0.300164
cg06594008	-0.124354	41.357	0.000168943	0.0124135	chr22	41033637	chr22:41032129-41033272	MKL1	NM_020831	TSS1500	NA	-0.124354
cg21240847	-0.144045	41.3463	0.000169098	0.0124135	chr9	97895809		FANCC	NM_000136	Body	TRUE	-0.144045
cg21373996	-0.0800122	41.3329	0.000169292	0.012414	chr10	560669		DIP2C	NM_014974	Body	NA	-0.0800122
cg02426623	0.130035	41.2432	0.000170596	0.0124958	chr12	3259078		TSPAN9;TSPAN9	NM_001168320;NM_006675	5'UTR;5'UTR	TRUE	0.130035
cg22078625	-0.168958	41.2302	0.000170786	0.0124959	chr5	153646949		GALNT10	NM_198321	Body	TRUE	-0.168958
cg09604840	-0.0671054	41.1353	0.000172183	0.0125843	chr16	81991640		PLCG2	NM_002661	3'UTR	NA	-0.0671054
cg14737877	-0.0568606	41.1067	0.000172606	0.012588	chr8	664783	chr8:663998-664794	ERICH1	NM_207332	Body	NA	-0.0568606
cg05483534	-0.330128	41.0974	0.000172744	0.012588	chr2	46802312		RHOQ	NM_012249	Body	TRUE	-0.330128
cg06811467	0.033287	41.0935	0.000172803	0.012588	chr1	154299179	chr1:154300975-154301528	ATP8B2;ATP8B2	NM_020452;NM_001005855	TSS1500;5'UTR	NA	0.033287
cg03992259	0.0732736	41.0101	0.000174047	0.0126553	chr2	134024418	chr2:134023947-134024467	NCKAP5;NCKAP5	NM_207363;NM_207481	Body;Body	NA	0.0732736
cg13219409	-0.052881	41.006	0.000174108	0.0126553	chr2	240020028		HDAC4	NM_006037	Body	NA	-0.052881
cg18865949	-0.0934525	40.8632	0.000176265	0.0127927	chr1	183272731		NMNAT2;NMNAT2	NM_170706;NM_015039	Body;Body	TRUE	-0.0934525
cg07542287	-0.0363499	40.8554	0.000176384	0.0127927	chr2	240046312	chr2:240046200-240046736	HDAC4	NM_006037	Body	NA	-0.0363499
cg15634474	-0.257938	40.8001	0.000177229	0.0128063	chr8	74211842	chr8:74206223-74208179	RDH10	NM_172037	Body	NA	-0.257938
cg17585590	0.101764	40.7981	0.00017726	0.0128063	chr6	30688150	chr6:30687941-30688213	TUBB	NM_178014	TSS200	NA	0.101764
cg17400905	-0.110159	40.7946	0.000177315	0.0128063	chr13	43545157		EPSTI1;EPSTI1	NM_033255;NM_001002264	Body;Body	TRUE	-0.110159
cg02711724	-0.225997	40.7927	0.000177343	0.0128063	chr8	130877076		FAM49B	NM_016623	Body	TRUE	-0.225997
cg19787465	0.0487549	40.7674	0.000177732	0.0128204	chr11	369155		B4GALNT4	NM_178537	TSS1500	NA	0.0487549
cg13893555	-0.284541	40.7388	0.000178173	0.0128382	chr9	37574338	chr9:37575918-37576445	FBXO10	NM_012166	5'UTR	TRUE	-0.284541
cg13006717	-0.182246	40.7021	0.00017874	0.0128651	chr2	54479214	chr2:54482924-54483434	ACYP2	NM_138448	Body	NA	-0.182246
cg26836413	-0.120262	40.6821	0.00017905	0.0128676	chr4	55129115		PDGFRA	NM_006206	Body	TRUE	-0.120262
cg06004754	-0.129006	40.6748	0.000179163	0.0128676	chr5	80500026		RASGRF2;RNU5E;RNU5D	NM_006909;NR_002754;NR_002755	Body;TSS1500;TSS1500	NA	-0.129006
cg09967973	-0.104596	40.5858	0.000180553	0.0129405	chr17	77037916		C1QTNF1;C1QTNF1;C1QTNF1	NM_198594;NM_030968;NM_198593	5'UTR;5'UTR;5'UTR	NA	-0.104596
cg24867215	-0.0935435	40.5798	0.000180646	0.0129405	chr19	18709521	chr19:18705929-18706147	CRLF1	NM_004750	Body	NA	-0.0935435
cg17332422	-0.0790855	40.5725	0.000180762	0.0129405	chr5	178658477		ADAMTS2;ADAMTS2	NM_021599;NM_014244	Body;Body	NA	-0.0790855
cg00295259	-0.0647674	40.517	0.000181636	0.012989	chr2	121691795		GLI2	NM_005270	Body	TRUE	-0.0647674
cg04217556	-0.0940114	40.4427	0.000182815	0.0130593	chr21	30452272		C21orf7	NM_020152	TSS1500	TRUE	-0.0940114
cg00351047	-0.136927	40.4173	0.00018322	0.0130668	chr19	15234963	chr19:15235912-15236631	ILVBL	NM_006844	Body	NA	-0.136927
cg27074582	-0.0660577	40.4025	0.000183457	0.0130668	chr2	240114406	chr2:240112234-240112435	HDAC4	NM_006037	Body	TRUE	-0.0660577
cg10799249	-0.0675457	40.3687	0.000183998	0.0130668	chr10	422187	chr10:422180-422411	DIP2C	NM_014974	Body	NA	-0.0675457
cg21521892	-0.150288	40.353	0.00018425	0.0130668	chr19	45146289	chr19:45147074-45147721	PVR;PVR;PVR;PVR	NM_001135768;NM_006505;NM_001135769;NM_001135770	TSS1500;TSS1500;TSS1500;TSS1500	NA	-0.150288
cg14247180	-0.123519	40.3522	0.000184264	0.0130668	chr22	38513725	chr22:38516735-38517030	PLA2G6;PLA2G6	NM_003560;NM_001004426	Body;Body	NA	-0.123519
cg02632203	-0.0651464	40.347	0.000184348	0.0130668	chr2	121744452	chr2:121745840-121746851	GLI2	NM_005270	Body	NA	-0.0651464
cg26561082	-0.126596	40.3378	0.000184495	0.0130668	chr10	410363	chr10:409201-409523	DIP2C	NM_014974	Body	NA	-0.126596
cg13276428	-0.106119	40.3265	0.000184677	0.0130668	chr14	105048531		C14orf180	NM_001008404	5'UTR	NA	-0.106119
cg00598956	-0.0762354	40.3256	0.000184692	0.0130668	chr4	77409957		SHROOM3	NM_020859	Body	TRUE	-0.0762354
cg14592468	0.080857	40.2671	0.000185638	0.0130901	chr12	5603180	chr12:5603587-5603990	NTF3;NTF3	NM_002527;NM_001102654	TSS200;Body	NA	0.080857
cg10079132	-0.0687763	40.2642	0.000185686	0.0130901	chr7	1899706	chr7:1902762-1903059	MAD1L1;MAD1L1;MAD1L1	NM_003550;NM_001013837;NM_001013836	Body;Body;Body	NA	-0.0687763
cg06117597	-0.253447	40.2635	0.000185697	0.0130901	chr10	243027		ZMYND11;ZMYND11;ZMYND11	NM_006624;NM_212479;NM_001161482	Body;Body;Body	NA	-0.253447
cg01143579	0.10477	40.2457	0.000185987	0.0130901	chr17	1956958	chr17:1952919-1962328	HIC1	NM_006497	TSS1500	NA	0.10477
cg09731606	-0.088915	40.2444	0.000186008	0.0130901	chr2	69328111		ANTXR1;ANTXR1;ANTXR1	NM_053034;NM_032208;NM_018153	Body;Body;Body	TRUE	-0.088915
cg24576787	-0.0661051	40.2161	0.000186469	0.0131087	chr11	77057308		PAK1;PAK1	NM_002576;NM_001128620	Body;Body	TRUE	-0.0661051
cg07128900	-0.0844789	40.1784	0.000187085	0.0131381	chr16	70714357	chr16:70713461-70714379	MTSS1L	NM_138383	Body	NA	-0.0844789
cg00407062	0.0913538	40.158	0.00018742	0.0131476	chr9	130964374	chr9:130965464-130966516	CIZ1;DNM1;DNM1;CIZ1	NM_012127;NM_001005336;NM_004408;NM_001131015	5'UTR;TSS1500;TSS1500;5'UTR	NA	0.0913538
cg15668691	-0.0830405	40.112	0.000188178	0.0131489	chr7	119915484	chr7:119915062-119915485	KCND2	NM_012281	1stExon	NA	-0.0830405
cg08754294	-0.103159	40.0832	0.000188653	0.0131489	chr17	55175274		AKAP1	NM_003488	5'UTR	TRUE	-0.103159
cg10706724	-0.0837803	40.0821	0.000188672	0.0131489	chr11	114070014	chr11:114069863-114070117	ZBTB16;ZBTB16	NM_006006;NM_001018011	Body;Body	NA	-0.0837803
cg11516606	0.0749476	40.0767	0.000188761	0.0131489	chr9	100175029	chr9:100174099-100174946	TDRD7	NM_014290	5'UTR	NA	0.0749476
cg15975676	-0.173078	40.072	0.000188839	0.0131489	chr1	217701798		GPATCH2	NM_018040	Body	TRUE	-0.173078
cg07734161	-0.0606663	40.0701	0.000188871	0.0131489	chr16	1593557	chr16:1591813-1592107	IFT140;TMEM204	NM_014714;NM_024600	Body;Body	NA	-0.0606663
cg21996761	-0.0569999	40.0691	0.000188889	0.0131489	chr11	64428434	chr11:64428238-64428459	NRXN2;NRXN2	NM_138732;NM_015080	Body;Body	NA	-0.0569999
cg12041266	-0.167807	40.061	0.000189022	0.0131489	chr11	75050147		ARRB1;ARRB1	NM_020251;NM_004041	Body;Body	TRUE	-0.167807
cg15427793	-0.351587	40.0483	0.000189234	0.0131498	chr7	64450926		ZNF117;ZNF117	NM_015852;NM_015852	1stExon;5'UTR	NA	-0.351587
cg23413567	-0.163657	39.9854	0.000190282	0.0132088	chr13	41223175		FOXO1	NM_002015	Body	TRUE	-0.163657
cg00465319	-0.169303	39.9413	0.000191023	0.0132464	chr3	123339568		MYLK;MYLK;MYLK;MYLK;MYLK;MYLK	NM_053032;NM_053028;NM_053025;NM_053027;NM_053031;NM_053026	TSS200;Body;Body;Body;TSS200;Body	NA	-0.169303
cg19142341	0.105279	39.9251	0.000191296	0.0132515	chr3	56962421		ARHGEF3	NM_001128615	Body	TRUE	0.105279
cg23155767	-0.320231	39.8875	0.00019193	0.0132815	chr2	207083231		GPR1;GPR1	NM_001098199;NM_005279	TSS1500;TSS1500	TRUE	-0.320231
cg14963498	-0.175469	39.859	0.000192414	0.0133011	chr8	103249127	chr8:103250753-103251209	RRM2B	NM_015713	Body	NA	-0.175469
cg06402284	0.0390036	39.843	0.000192685	0.013306	chr1	762592	chr1:762416-763445	NCRNA00115;LOC643837	NR_024321;NR_015368	Body;TSS1500	NA	0.0390036
cg21727141	0.107569	39.8192	0.00019309	0.0133201	chr6	47254042		TNFRSF21	NM_014452	Body	NA	0.107569
cg10340117	-0.101262	39.7875	0.000193632	0.0133355	chr19	3984058	chr19:3984962-3985722	EEF2;SNORD37	NM_001961;NR_002602	Body;TSS1500	NA	-0.101262
cg05429319	-0.0715541	39.7827	0.000193715	0.0133355	chr11	131559158	chr11:131560356-131560559	NTM	NM_001048209	Body	NA	-0.0715541
cg11308371	0.0720462	39.7231	0.000194738	0.0133921	chr2	60780809	chr2:60781019-60782284	BCL11A;BCL11A;BCL11A	NM_018014;NM_138559;NM_022893	TSS200;TSS200;TSS200	NA	0.0720462
cg11736228	-0.103807	39.6753	0.000195563	0.0134349	chr10	101418244	chr10:101418868-101419589	ENTPD7	NM_020354	TSS1500	NA	-0.103807
cg03951349	-0.147443	39.5917	0.000197018	0.0135208	chr11	60716781	chr11:60718428-60718888	SLC15A3;SLC15A3	NR_027391;NM_016582	Body;Body	TRUE	-0.147443
cg11894504	-0.14352	39.5324	0.000198057	0.0135781	chr19	2042391	chr19:2041823-2042593	MKNK2;MKNK2	NM_199054;NM_017572	Body;Body	TRUE	-0.14352
cg05204104	-0.116888	39.5094	0.000198463	0.0135919	chr2	235403141	chr2:235404502-235406541	ARL4C;ARL4C	NM_005737;NM_005737	3'UTR;1stExon	NA	-0.116888
cg05494467	-0.181518	39.4884	0.000198834	0.0136029	chr5	140892308	chr5:140892913-140893189	PCDHGB5;PCDHGC3;PCDHGA6;PCDHGB4;PCDHGA8;PCDHGA12;PCDHGB3;PCDHGA5;PCDHGA1;PCDHGA11;PCDHGA3;PCDHGA2;PCDHGB6;PCDHGA11;PCDHGC5;PCDHGA4;PCDHGB2;PCDHGA10;PCDHGC4;PCDHGB7;PCDHGA9;PCDHGC3;PCDHGB1;PCDHGA7	NM_018925;NM_002588;NM_018919;NM_003736;NM_032088;NM_003735;NM_018924;NM_018918;NM_018912;NM_032092;NM_018916;NM_018915;NM_018926;NM_018914;NM_018929;NM_018917;NM_018923;NM_018913;NM_018928;NM_018927;NM_018921;NM_032403;NM_018922;NM_018920	3'UTR;3'UTR;3'UTR;3'UTR;3'UTR;3'UTR;3'UTR;3'UTR;3'UTR;3'UTR;3'UTR;3'UTR;3'UTR;3'UTR;3'UTR;3'UTR;3'UTR;3'UTR;3'UTR;3'UTR;3'UTR;3'UTR;3'UTR;3'UTR	NA	-0.181518
cg11320318	-0.221781	39.4771	0.000199034	0.0136029	chr4	111115795	chr4:111117462-111118390	ELOVL6;ELOVL6	NM_024090;NM_001130721	Body;Body	NA	-0.221781
cg24427660	-0.0725405	39.4322	0.00019983	0.0136432	chr11	818892	chr11:818974-820271	PNPLA2	NM_020376	TSS200	NA	-0.0725405
cg07039975	-0.080397	39.4164	0.000200112	0.0136485	chr2	74592036		DCTN1;DCTN1;DCTN1;DCTN1	NM_001135040;NM_004082;NM_001135041;NM_023019	Body;Body;Body;Body	NA	-0.080397
cg05808004	-0.0557642	39.3853	0.000200667	0.0136723	chr1	3427407	chr1:3427355-3427683	MEGF6	NM_001409	Body	NA	-0.0557642
cg05838308	0.0832252	39.3395	0.000201488	0.0137141	chr5	135367668	chr5:135364507-135365036	TGFBI	NM_000358	Body	TRUE	0.0832252
cg20367923	0.0610605	39.3137	0.000201951	0.0137316	chr6	169624501	chr6:169622297-169622520	THBS2	NM_003247	Body	TRUE	0.0610605
cg07963355	-0.264726	39.2985	0.000202227	0.0137362	chr4	152025000	chr4:152020470-152021110	RPS3A;SNORD73A	NM_001006;NR_000007	Body;Body	NA	-0.264726
cg03134051	-0.185826	39.2744	0.000202663	0.0137383	chr8	119059372		EXT1	NM_000127	Body	TRUE	-0.185826
cg07522970	-0.064344	39.2715	0.000202715	0.0137383	chr7	134833299		TMEM140	NM_018295	5'UTR	TRUE	-0.064344
cg14935258	0.131091	39.2625	0.000202878	0.0137383	chr3	64672750	chr3:64671087-64673957	ADAMTS9	NM_182920	Body	NA	0.131091
cg18526142	-0.186413	39.2339	0.000203397	0.0137594	chr5	41763261		OXCT1	NM_000436	Body	TRUE	-0.186413
cg14089007	-0.1461	39.2169	0.000203707	0.0137633	chr7	75164724		HIP1	NM_005338	3'UTR	TRUE	-0.1461
cg00123906	-0.0947131	39.2079	0.00020387	0.0137633	chr8	143818127	chr8:143820468-143821310	C8orf55	NM_016647	3'UTR	NA	-0.0947131
cg14146657	-0.228987	39.1593	0.000204759	0.0137854	chr9	128412220		MAPKAP1;MAPKAP1;MAPKAP1;MAPKAP1;MAPKAP1;MAPKAP1	NM_001006620;NM_024117;NM_001006621;NM_001006618;NM_001006617;NM_001006619	5'UTR;Body;5'UTR;Body;Body;Body	TRUE	-0.228987
cg09234543	-0.111721	39.1407	0.000205101	0.0137854	chr2	240090592		HDAC4	NM_006037	Body	NA	-0.111721
cg10051869	-0.0993081	39.1386	0.000205139	0.0137854	chr22	50863565	chr22:50862756-50862967	SAPS2	NM_014678	Body	NA	-0.0993081
cg00050938	-0.0632135	39.1342	0.00020522	0.0137854	chr3	50296100	chr3:50297440-50298097	GNAI2;GNAI2	NM_002070;NM_001166425	3'UTR;3'UTR	NA	-0.0632135
cg25819879	-0.0781726	39.1333	0.000205236	0.0137854	chr2	3622620	chr2:3622654-3623704	RPS7	NM_001011	TSS1500	NA	-0.0781726
cg05384347	-0.134488	39.0689	0.000206425	0.0138395	chr17	80038377	chr17:80038871-80039250	FASN	NM_004104	Body	NA	-0.134488
cg16373880	-0.133257	39.0671	0.000206458	0.0138395	chr1	183274638		NMNAT2;NMNAT2	NM_015039;NM_170706	Body;TSS1500	NA	-0.133257
cg06674873	-0.137074	39.0363	0.00020703	0.0138509	chr7	56128075	chr7:56131778-56132226	CCT6A;SNORA15;CCT6A	NM_001009186;NR_002957;NM_001762	Body;TSS200;Body	NA	-0.137074
cg22016770	-0.052705	39.0319	0.00020711	0.0138509	chr5	42468779		GHR	NM_000163	5'UTR	NA	-0.052705
cg11256186	-0.0481367	39.0242	0.000207254	0.0138509	chr1	42288825		HIVEP3;HIVEP3	NM_024503;NM_001127714	5'UTR;5'UTR	TRUE	-0.0481367
cg04781638	-0.0612348	38.9958	0.000207784	0.0138723	chr15	83240791		CPEB1;CPEB1;CPEB1;CPEB1	NM_001079534;NM_001079533;NM_001079535;NM_030594	TSS1500;TSS1500;TSS1500;Body	TRUE	-0.0612348
cg16318112	-0.127353	38.9633	0.000208392	0.0138989	chr1	969254	chr1:967966-970238	AGRN	NM_198576	Body	NA	-0.127353
cg23979832	-0.0695125	38.8942	0.000209691	0.0139715	chr17	79031550		BAIAP2;BAIAP2;BAIAP2;BAIAP2	NM_017450;NM_006340;NM_001144888;NM_017451	Body;Body;Body;Body	NA	-0.0695125
cg17807001	-0.163478	38.807	0.000211346	0.0140677	chr17	77037965		C1QTNF1;C1QTNF1;C1QTNF1	NM_198594;NM_030968;NM_198593	5'UTR;5'UTR;5'UTR	NA	-0.163478
cg22699620	0.0826963	38.7819	0.000211826	0.0140722	chr21	46348691	chr21:46351328-46352911	ITGB2;ITGB2	NM_001127491;NM_001127491	5'UTR;1stExon	NA	0.0826963
cg26572392	-0.14587	38.7678	0.000212095	0.0140722	chr10	24496943		KIAA1217;KIAA1217;KIAA1217	NM_001098500;NM_001098501;NM_019590	5'UTR;TSS1500;TSS1500	TRUE	-0.14587
cg26385554	-0.110458	38.7579	0.000212286	0.0140722	chr15	81488168		IL16	NM_172217	TSS1500	TRUE	-0.110458
cg02002523	-0.148481	38.7508	0.000212422	0.0140722	chr3	71082373		FOXP1	NM_032682	Body	TRUE	-0.148481
cg07299746	-0.0948106	38.7481	0.000212474	0.0140722	chr16	89334318	chr16:89334574-89335088	ANKRD11	NM_013275	3'UTR	NA	-0.0948106
ch.X.1698482R	0.113442	38.7249	0.000212919	0.0140808	chrX	117678274		DOCK11	NM_144658	Body	NA	0.113442
cg04930982	-0.228486	38.7193	0.000213028	0.0140808	chr6	149202328	chr6:149198359-149199534	UST	NM_005715	Body	NA	-0.228486
cg15914335	-0.0854375	38.6696	0.000213986	0.0141203	chr2	1746253	chr2:1746833-1748971	PXDN	NM_012293	Body	NA	-0.0854375
cg22525581	-0.119979	38.6611	0.000214151	0.0141203	chr12	54439112	chr12:54440642-54441543	HOXC4	NM_014620	5'UTR	NA	-0.119979
cg09225295	-0.140089	38.6446	0.000214472	0.0141203	chr7	95405749	chr7:95401691-95402432	DYNC1I1;DYNC1I1;DYNC1I1	NM_004411;NM_001135556;NM_001135557	5'UTR;5'UTR;5'UTR	NA	-0.140089
cg04451579	-0.165901	38.6351	0.000214657	0.0141203	chr7	32059706		PDE1C	NM_005020	Body	TRUE	-0.165901
cg03321133	-0.107115	38.623	0.000214892	0.0141203	chr2	176993115	chr2:176992950-176993186	HOXD8	NM_019558	TSS1500	TRUE	-0.107115
cg00750402	0.0361658	38.6137	0.000215073	0.0141203	chr11	6624594	chr11:6624552-6625073	ILK;RRP8;ILK;ILK	NM_001014794;NM_015324;NM_001014795;NM_004517	TSS1500;Body;TSS1500;TSS1500	NA	0.0361658
cg05587394	-0.158809	38.6097	0.000215151	0.0141203	chr2	23777246		KLHL29	NM_052920	5'UTR	NA	-0.158809
cg27410601	0.0909661	38.6006	0.000215328	0.0141203	chr17	76121564		TMC6;TMC6	NM_001127198;NM_007267	Body;Body	NA	0.0909661
cg09548275	-0.0609362	38.5264	0.000216783	0.0142017	chr11	47282999		NR1H3;NR1H3;NR1H3	NM_005693;NM_001130102;NM_001130101	Body;Body;Body	NA	-0.0609362
cg19284131	-0.154131	38.4539	0.000218216	0.0142663	chr6	28889521	chr6:28890951-28892013	TRIM27	NM_006510	Body	NA	-0.154131
cg18144710	-0.188173	38.4448	0.000218396	0.0142663	chr8	119047535		EXT1	NM_000127	Body	TRUE	-0.188173
cg22843111	-0.184028	38.4302	0.000218687	0.0142663	chr5	79047136		CMYA5	NM_153610	Body	TRUE	-0.184028
cg12791010	0.0693988	38.4289	0.000218713	0.0142663	chr2	190305806	chr2:190306157-190306433	WDR75	NM_032168	TSS1500	NA	0.0693988
cg18633230	0.0486763	38.4179	0.000218932	0.0142663	chr7	151425104	chr7:151421668-151422157	PRKAG2;PRKAG2	NM_016203;NM_001040633	Body;Body	TRUE	0.0486763
ch.3.362356R	-0.398995	38.4108	0.000219073	0.0142663	chr3	15796876		ANKRD28	NM_015199	Body	NA	-0.398995
cg06285340	0.0488383	38.4007	0.000219274	0.0142663	chr15	74659901	chr15:74658038-74658574	CYP11A1;CYP11A1	NM_000781;NM_001099773	1stExon;TSS1500	NA	0.0488383
cg19101018	-0.146958	38.3527	0.000220234	0.0143087	chr1	183925532		GLT25D2	NM_015101	Body	TRUE	-0.146958
cg01035422	-0.0704382	38.3442	0.000220406	0.0143087	chr15	90222555		PLIN1;PLIN1;PLIN1;PLIN1	NM_001145311;NM_002666;NM_002666;NM_001145311	5'UTR;1stExon;5'UTR;1stExon	NA	-0.0704382
cg02319187	-0.0552083	38.334	0.000220609	0.0143087	chr9	137229907	chr9:137229726-137229931	RXRA	NM_002957	Body	NA	-0.0552083
cg17167425	0.0844037	38.3251	0.000220789	0.0143087	chr10	105480849		SH3PXD2A	NM_014631	Body	TRUE	0.0844037
cg19678564	-0.0872895	38.2782	0.000221737	0.0143561	chr1	203115918		ADORA1;ADORA1	NM_001048230;NM_000674	Body;Body	TRUE	-0.0872895
cg27637048	-0.122508	38.246	0.00022239	0.0143844	chr2	10271367		RRM2;RRM2	NM_001165931;NM_001034	3'UTR;3'UTR	NA	-0.122508
cg09655862	0.055171	38.2068	0.000223187	0.0144006	chr15	40697634	chr15:40697781-40698368	IVD;IVD	NM_002225;NM_001159508	TSS200;TSS200	NA	0.055171
cg26816748	-0.202073	38.206	0.000223203	0.0144006	chr7	134463017		CALD1;CALD1;CALD1	NM_033157;NM_033138;NM_004342	TSS1500;TSS1500;TSS1500	TRUE	-0.202073
cg10061770	-0.115737	38.2017	0.000223292	0.0144006	chr16	68366844		PRMT7	NM_019023	Body	TRUE	-0.115737
cg18572650	-0.276618	38.1802	0.000223731	0.0144149	chr3	120449890		RABL3	NM_173825	Body	TRUE	-0.276618
cg06184056	-0.102814	38.1643	0.000224057	0.0144219	chr8	124545375		FBXO32;FBXO32	NM_148177;NM_058229	TSS1500;Body	NA	-0.102814
cg18702239	-0.26539	38.103	0.000225318	0.0144666	chrX	69663606	chrX:69665102-69665355	DLG3	NM_021120	TSS1500	NA	-0.26539
cg08923614	-0.0959857	38.1028	0.000225322	0.0144666	chr11	74303294	chr11:74303529-74304040	POLD3	NM_006591	TSS1500	NA	-0.0959857
cg22159468	-0.353476	38.0988	0.000225404	0.0144666	chr15	30095720		TJP1;TJP1	NM_175610;NM_003257	Body;Body	TRUE	-0.353476
cg10515671	-0.165325	38.0831	0.000225729	0.0144734	chr11	61585899	chr11:61582573-61584728	FADS1	NM_013402	TSS1500	NA	-0.165325
cg14080050	0.0693622	37.9842	0.000227787	0.0145818	chr9	33159025		B4GALT1	NM_001497	Body	TRUE	0.0693622
cg21154227	-0.140051	37.9808	0.000227859	0.0145818	chr4	57904332		IGFBP7	NM_001553	Body	TRUE	-0.140051
cg00160359	-0.125139	37.9661	0.000228165	0.0145873	chr12	49178192	chr12:49176427-49177154	ADCY6;ADCY6	NM_020983;NM_015270	5'UTR;TSS1500	NA	-0.125139
cg11928064	-0.0927608	37.8738	0.000230111	0.0146854	chr3	124537810		ITGB5	NM_002213	Body	TRUE	-0.0927608
cg26619943	-0.0760409	37.8723	0.000230143	0.0146854	chr16	87868008		SLC7A5	NM_003486	Body	NA	-0.0760409
cg00447581	-0.103382	37.8427	0.000230771	0.0147114	chr3	52724578		GNL3;GNL3;GNL3;SNORD19B	NM_206826;NM_014366;NM_206825;NR_003687	Body;Body;Body;TSS200	NA	-0.103382
cg08864904	-0.122557	37.7877	0.000231946	0.0147633	chr8	79472625		PKIA;PKIA	NM_006823;NM_181839	5'UTR;5'UTR	TRUE	-0.122557
cg18342703	-0.125036	37.7837	0.00023203	0.0147633	chr3	71499629		FOXP1;FOXP1	NM_032682;NM_001012505	5'UTR;5'UTR	TRUE	-0.125036
cg01120874	-0.104362	37.7675	0.000232377	0.0147712	chr9	133811816	chr9:133813631-133815781	FIBCD1;FIBCD1	NM_032843;NM_001145106	Body;Body	TRUE	-0.104362
cg13264159	-0.136167	37.7312	0.000233159	0.0148067	chr8	625131	chr8:625114-626802	ERICH1	NM_207332	Body	NA	-0.136167
cg24776736	-0.172314	37.6953	0.000233934	0.0148118	chr12	66356357		HMGA2	NM_003483	Body	TRUE	-0.172314
cg12814384	-0.351724	37.6905	0.000234038	0.0148118	chr4	76836032		NAAA;NAAA	NM_014435;NM_001042402	3'UTR;Body	TRUE	-0.351724
cg14170337	-0.135399	37.6886	0.000234079	0.0148118	chr6	161687285		AGPAT4	NM_020133	5'UTR	TRUE	-0.135399
cg24159335	0.0735228	37.6802	0.000234259	0.0148118	chr15	81071273	chr15:81071267-81073220	KIAA1199	NM_018689	TSS1500	NA	0.0735228
cg04815959	-0.0691573	37.6759	0.000234354	0.0148118	chr5	156962414		ADAM19	NM_033274	Body	TRUE	-0.0691573
cg16875057	-0.190295	37.6399	0.000235136	0.0148176	chr2	169006003		STK39	NM_013233	Body	TRUE	-0.190295
cg25424571	-0.0649278	37.6365	0.000235208	0.0148176	chr17	78221243		SLC26A11;SLC26A11;SLC26A11;SLC26A11	NM_173626;NM_001166349;NM_001166347;NM_001166348	Body;Body;Body;Body	NA	-0.0649278
cg17344091	-0.258439	37.6277	0.000235401	0.0148176	chr6	28885444		TRIM27	NM_006510	Body	NA	-0.258439
cg17868674	-0.0993421	37.62	0.000235569	0.0148176	chr1	29546373		MECR;MECR	NM_016011;NM_001024732	Body;5'UTR	TRUE	-0.0993421
cg18174402	-0.0989657	37.611	0.000235766	0.0148176	chr2	27441263	chr2:27440128-27440786	CAD	NM_004341	Body	NA	-0.0989657
cg07913781	-0.0943001	37.6076	0.000235839	0.0148176	chr10	33541110		NRP1;NRP1;NRP1	NM_001024628;NM_003873;NM_001024629	Body;Body;Body	NA	-0.0943001
cg07447015	-0.101874	37.5878	0.000236272	0.0148176	chr16	89438597	chr16:89438503-89438850	ANKRD11	NM_013275	5'UTR	NA	-0.101874
cg24237657	-0.115789	37.5872	0.000236286	0.0148176	chr4	15482860		CC2D2A;CC2D2A;CC2D2A	NM_001080522;NM_001164720;NM_020785	Body;Body;3'UTR	NA	-0.115789
cg26482757	-0.183083	37.5795	0.000236456	0.0148176	chr15	85999002		AKAP13;AKAP13	NM_006738;NM_007200	5'UTR;5'UTR	TRUE	-0.183083
cg09525973	-0.112649	37.5072	0.000238046	0.0148527	chr12	133148746	chr12:133148706-133149021	FBRSL1	NM_001142641	Body	NA	-0.112649
cg14194397	-0.128596	37.5055	0.000238083	0.0148527	chr18	47015710	chr18:47013321-47013901	U58;SNORD58C;RPL17;RPL17	NR_002573;NR_003701;NM_000985;NM_001035006	TSS200;TSS200;Body;Body	NA	-0.128596
cg10226073	-0.11183	37.5032	0.000238135	0.0148527	chr14	89672932		FOXN3;FOXN3	NM_005197;NM_001085471	Body;Body	NA	-0.11183
cg04065210	-0.101352	37.5019	0.000238164	0.0148527	chr7	35074628	chr7:35076136-35077808	DPY19L1	NM_015283	Body	NA	-0.101352
cg07660664	-0.192243	37.4984	0.00023824	0.0148527	chr7	28850701		CREB5;CREB5;CREB5;CREB5	NM_004904;NM_182899;NM_001011666;NM_182898	Body;Body;Body;Body	TRUE	-0.192243
cg11959387	-0.0598328	37.493	0.000238359	0.0148527	chr19	6721027		C3	NM_000064	TSS1500	NA	-0.0598328
cg24481802	-0.149429	37.4807	0.000238633	0.0148558	chr1	245836446	chr1:245836323-245836747	KIF26B	NM_018012	Body	TRUE	-0.149429
cg04221738	-0.139665	37.4259	0.000239851	0.0149176	chr1	145523802		ITGA10	NM_003637	TSS1500	NA	-0.139665
cg21643358	-0.132667	37.4117	0.000240168	0.0149234	chr6	30681110	chr6:30684836-30685503	MDC1	NM_014641	Body	NA	-0.132667
cg15137445	-0.0662065	37.3962	0.000240515	0.014931	chr1	245498689	chr1:245498883-245499218	KIF26B	NM_018012	Body	NA	-0.0662065
cg06602857	0.0652184	37.3838	0.000240792	0.0149342	chr16	86542807	chr16:86541430-86545228	FOXF1	NM_001451	TSS1500	NA	0.0652184
cg03290827	-0.313468	37.3269	0.000242074	0.0149997	chr17	75180760		SEC14L1;SEC14L1;SEC14L1;SEC14L1;SEC14L1	NM_001143999;NM_003003;NM_001144001;NM_001143998;NM_001039573	Body;Body;TSS1500;Body;Body	NA	-0.313468
cg00699831	-0.0650764	37.3152	0.000242337	0.015002	chr10	102116398		SCD	NM_005063	Body	NA	-0.0650764
cg19865375	-0.100669	37.3023	0.000242629	0.015003	chr7	86629801		KIAA1324L;KIAA1324L	NM_001142749;NR_030672	Body;Body	TRUE	-0.100669
cg14634563	-0.0610653	37.2918	0.000242866	0.015003	chr17	7127025	chr17:7123038-7123718	ACADVL;MIR324;ACADVL	NM_000018;NR_029896;NM_001033859	Body;TSS1500;Body	NA	-0.0610653
cg01256139	-0.197235	37.2845	0.000243032	0.015003	chr2	161228737		RBMS1;RBMS1	NM_002897;NM_016836	Body;Body	TRUE	-0.197235
cg04261877	0.045923	37.2656	0.000243462	0.0150156	chr17	18218829	chr17:18217821-18219056	SMCR8;TOP3A;SMCR8	NM_144775;NM_004618;NM_144775	5'UTR;TSS1500;1stExon	NA	0.045923
cg15575880	-0.101742	37.2264	0.000244354	0.0150566	chr6	33041218		HLA-DPA1	NM_033554	Body	NA	-0.101742
cg19871694	-0.0540673	37.1869	0.000245258	0.0150948	chr22	50728170	chr22:50727441-50728654	PLXNB2	NM_012401	Body	NA	-0.0540673
cg04054187	-0.153235	37.1795	0.000245428	0.0150948	chr10	35742028		CCNY;CCNY	NM_145012;NM_181698	Body;5'UTR	TRUE	-0.153235
cg13056943	-0.128598	37.1496	0.000246116	0.0150988	chr8	98864373		LAPTM4B	NM_018407	3'UTR	NA	-0.128598
cg08068875	-0.266678	37.1391	0.000246357	0.0150988	chr2	234196709		SCARNA6;ATG16L1;ATG16L1	NR_003006;NM_030803;NM_017974	TSS1500;Body;Body	NA	-0.266678
cg07556915	0.052569	37.1385	0.000246372	0.0150988	chr11	368683		B4GALNT4	NM_178537	TSS1500	NA	0.052569
cg17205233	-0.0767508	37.1371	0.000246403	0.0150988	chr13	36359120		MIR548F5;DCLK1	NR_031646;NM_004734	Body;Body	TRUE	-0.0767508
cg22021022	-0.276481	37.1191	0.000246818	0.0151102	chr1	183275320		NMNAT2;NMNAT2	NM_015039;NM_170706	Body;TSS1500	NA	-0.276481
cg01027229	-0.136565	37.0613	0.000248159	0.0151783	chr7	86572891		KIAA1324L;KIAA1324L;KIAA1324L	NM_001142749;NR_030672;NM_152748	Body;Body;Body	NA	-0.136565
cg02616069	-0.0863984	37.0123	0.000249304	0.0152343	chr7	43522396		HECW1	NM_015052	Body	TRUE	-0.0863984
cg19674166	-0.105563	36.9621	0.000250483	0.0152923	chr4	95457406		PDLIM5;PDLIM5;PDLIM5;PDLIM5;PDLIM5	NR_024179;NM_001011515;NM_006457;NM_001011516;NM_001011513	Body;Body;Body;Body;Body	TRUE	-0.105563
cg11233163	-0.196373	36.9298	0.000251244	0.015312	chr3	23955549	chr3:23957941-23959181	NKIRAS1	NM_020345	5'UTR	NA	-0.196373
cg00603363	0.10743	36.9288	0.000251268	0.015312	chr12	117593468	chr12:117593353-117593699	FBXO21;FBXO21	NM_015002;NM_033624	Body;Body	NA	0.10743
cg23763877	-0.281713	36.8976	0.000252007	0.015343	chr20	5988223	chr20:5986399-5987297	CRLS1;CRLS1	NM_019095;NM_001127458	Body;Body	NA	-0.281713
cg02722808	-0.104769	36.8855	0.000252294	0.0153464	chr10	105595043		SH3PXD2A	NM_014631	Body	TRUE	-0.104769
cg18557387	-0.139298	36.8643	0.000252799	0.0153573	chr12	102316422		DRAM1	NM_018370	3'UTR	NA	-0.139298
cg27220148	-0.127892	36.8584	0.000252937	0.0153573	chr3	100437347		TFG;TFG	NM_006070;NM_001007565	Body;Body	TRUE	-0.127892
cg07290269	0.195988	36.8195	0.000253867	0.0153997	chr12	31479853	chr12:31476717-31479466	FAM60A;FAM60A;FAM60A	NM_021238;NM_001135812;NM_001135811	TSS1500;TSS1500;TSS1500	NA	0.195988
cg01640727	0.0904601	36.7854	0.000254684	0.0154352	chr17	44029468	chr17:44026527-44026738	MAPT;MAPT;MAPT;MAPT;MAPT;MAPT	NM_001123067;NM_016835;NM_016834;NM_001123066;NM_005910;NM_016841	5'UTR;5'UTR;5'UTR;5'UTR;5'UTR;5'UTR	NA	0.0904601
cg26504886	-0.352951	36.7655	0.000255163	0.0154501	chr10	74369150		CBARA1	NM_006077	5'UTR	NA	-0.352951
cg10339098	-0.150822	36.6643	0.000257617	0.0155845	chr3	188313650		LPP;LPP;LPP	NM_005578;NM_001167671;NM_001167672	Body;Body;Body	TRUE	-0.150822
cg23264547	-0.31971	36.6538	0.000257873	0.0155857	chr11	44257668		EXT2;EXT2	NM_207122;NM_000401	Body;Body	TRUE	-0.31971
cg16586406	0.0736557	36.6277	0.00025851	0.01561	chr1	154164994		TPM3	NM_152263	TSS1500	NA	0.0736557
cg22858210	-0.086084	36.572	0.000259879	0.0156784	chr11	65685787	chr11:65686287-65687554	DRAP1;C11orf68;C11orf68	NM_006442;NM_001135635;NM_031450	TSS1500;Body;Body	NA	-0.086084
cg24949196	-0.289928	36.5545	0.00026031	0.0156902	chr13	60240094		DIAPH3	NM_001042517	3'UTR	NA	-0.289928
cg09527687	-0.160263	36.5155	0.000261276	0.0157326	chr4	153549242		TMEM154	NM_152680	3'UTR	NA	-0.160263
cg21754609	-0.118294	36.5069	0.000261488	0.0157326	chr11	125769975		HYLS1;HYLS1;PUS3	NM_001134793;NM_145014;NM_031307	Body;Body;5'UTR	NA	-0.118294
cg14389924	0.0649279	36.4904	0.000261899	0.0157431	chr17	4606729	chr17:4606984-4607722	PELP1	NM_014389	Body	NA	0.0649279
cg19433902	-0.152494	36.4601	0.000262654	0.0157741	chr11	61564429	chr11:61559907-61560549	FEN1	NM_004111	3'UTR	NA	-0.152494
cg17586302	-0.262145	36.4227	0.00026359	0.0157893	chr6	144013969		PHACTR2;PHACTR2;PHACTR2;PHACTR2	NM_001100164;NM_001100166;NM_014721;NM_001100165	Body;Body;Body;Body	TRUE	-0.262145
cg18172186	-0.0803055	36.4123	0.000263851	0.0157893	chr6	130758314		TMEM200A;TMEM200A	NM_052913;NM_052913	5'UTR;1stExon	NA	-0.0803055
cg18808904	-0.147885	36.4108	0.000263889	0.0157893	chr20	11898851		BTBD3;BTBD3;BTBD3	NM_014962;NM_014962;NM_181443	1stExon;5'UTR;5'UTR	TRUE	-0.147885
cg00690082	-0.0591205	36.4041	0.000264057	0.0157893	chr17	40438511	chr17:40440188-40441014	STAT5A	NM_003152	TSS1500	NA	-0.0591205
cg07327417	-0.0557589	36.4026	0.000264096	0.0157893	chr2	9078661		MBOAT2	NM_138799	Body	NA	-0.0557589
cg04023641	0.0432461	36.3878	0.000264467	0.0157916	chr6	128842405	chr6:128840158-128842126	PTPRK;PTPRK	NM_001135648;NM_002844	TSS1500;TSS1500	NA	0.0432461
cg03949881	0.0471907	36.3821	0.000264611	0.0157916	chr9	2844804	chr9:2843965-2844308	KIAA0020	NM_014878	TSS1500	NA	0.0471907
cg10530128	-0.0883896	36.3428	0.000265605	0.0158367	chrX	48769550	chrX:48768763-48769474	SLC35A2;SLC35A2;SLC35A2	NM_001032289;NM_001042498;NM_005660	TSS1500;TSS1500;TSS1500	NA	-0.0883896
cg21828319	-0.0617456	36.3085	0.000266474	0.0158608	chr7	73645966		RFC2;RFC2	NM_181471;NM_002914	3'UTR;3'UTR	NA	-0.0617456
cg14837165	0.0899361	36.308	0.000266488	0.0158608	chr15	40763995	chr15:40763162-40764196	CHST14	NM_130468	1stExon	NA	0.0899361
cg27268436	0.257755	36.2971	0.000266764	0.0158631	chrX	69510675	chrX:69509644-69509962	KIF4A;PDZD11	NM_012310;NM_016484	Body;TSS1500	NA	0.257755
cg14012447	-0.0893596	36.2164	0.000268829	0.0159716	chr9	135483877		DDX31	NM_022779	Body	NA	-0.0893596
cg06532528	-0.0721734	36.1585	0.000270323	0.016032	chr19	17282489	chr19:17283477-17283812	MYO9B;MYO9B	NM_001130065;NM_004145	Body;Body	NA	-0.0721734
cg09339763	-0.122622	36.1582	0.00027033	0.016032	chr4	174452612	chr4:174451828-174452962	NBLA00301;HAND2	NR_003679;NM_021973	Body;TSS1500	NA	-0.122622
cg17033622	-0.1949	36.14	0.000270802	0.0160378	chr11	128568943	chr11:128562671-128565011	FLI1;FLI1	NM_002017;NM_001167681	Body;5'UTR	NA	-0.1949
cg05753693	-0.161127	36.1358	0.000270911	0.0160378	chr8	10192930	chr8:10191940-10192620	MSRA;MSRA;MSRA	NM_001135671;NM_001135670;NM_012331	Body;Body;Body	NA	-0.161127
cg14079173	-0.185607	36.1129	0.000271505	0.016047	chr6	18241384		DEK;DEK	NM_001134709;NM_003472	Body;Body	TRUE	-0.185607
cg27181199	0.064588	36.1041	0.000271734	0.016047	chr12	31945286	chr12:31944806-31945230	H3F3C	NM_001013699	TSS200	NA	0.064588
cg15726045	-0.293922	36.1019	0.000271792	0.016047	chr3	145790097		PLOD2;PLOD2	NM_000935;NM_182943	Body;Body	TRUE	-0.293922
cg12459603	-0.180834	36.0536	0.000273054	0.0160811	chr3	187925112		LPP	NM_001167672	5'UTR	TRUE	-0.180834
cg20179942	-0.0938408	36.0532	0.000273063	0.0160811	chr11	61912310		INCENP;INCENP	NM_020238;NM_001040694	Body;Body	NA	-0.0938408
cg17974185	-0.144062	36.052	0.000273097	0.0160811	chr20	36323340	chr20:36322168-36322586	CTNNBL1	NM_030877	Body	NA	-0.144062
cg10187674	-0.0845029	35.996	0.000274568	0.0161534	chr17	67323922	chr17:67322709-67323837	ABCA5	NM_172232	TSS1500	NA	-0.0845029
cg14023023	0.0592938	35.9792	0.000275011	0.0161651	chr1	36789401	chr1:36786500-36789402	FAM176B	NM_018166	5'UTR	NA	0.0592938
cg03191029	-0.103871	35.9524	0.00027572	0.0161925	chr12	50505163	chr12:50505138-50506235	C12orf62	NM_032901	TSS1500	TRUE	-0.103871
cg09607229	-0.0992536	35.9416	0.000276007	0.016195	chr3	44619924	chr3:44619873-44620267	ZNF167	NM_025169	Body	NA	-0.0992536
cg13547053	-0.111496	35.922	0.000276529	0.0162113	chr2	179184864		OSBPL6;OSBPL6	NM_145739;NM_032523	TSS200;Body	NA	-0.111496
cg14187687	-0.334023	35.909	0.000276875	0.0162172	chr14	55249770		SAMD4A;SAMD4A;SAMD4A	NM_001161577;NM_001161576;NM_015589	Body;Body;Body	TRUE	-0.334023
cg16657453	-0.149818	35.8645	0.000278064	0.0162555	chr17	17735704	chr17:17739511-17740525	SREBF1;SREBF1	NM_004176;NM_001005291	Body;Body	NA	-0.149818
cg03541331	-0.216966	35.8555	0.000278307	0.0162555	chr1	85786958		DDAH1;DDAH1	NM_001134445;NM_012137	3'UTR;3'UTR	TRUE	-0.216966
cg05064990	-0.070597	35.8341	0.00027888	0.0162555	chr11	75162151		GDPD5	NM_030792	Body	NA	-0.070597
cg26455711	-0.0561078	35.8268	0.000279077	0.0162555	chr10	30746830		MAP3K8	NM_005204	Body	TRUE	-0.0561078
cg16903174	-0.149414	35.8249	0.000279129	0.0162555	chr2	9468351		ASAP2;ASAP2	NM_001135191;NM_003887	Body;Body	TRUE	-0.149414
cg06440361	-0.347263	35.7984	0.000279844	0.0162555	chr13	50590075		TRIM13;KCNRG;TRIM13;KCNRG;TRIM13;TRIM13;DLEU2	NM_001007278;NM_199464;NM_213590;NM_173605;NM_005798;NM_052811;NR_002612	3'UTR;1stExon;3'UTR;1stExon;3'UTR;3'UTR;Body	TRUE	-0.347263
cg08576073	-0.262381	35.793	0.000279989	0.0162555	chr8	41445193		AGPAT6	NM_178819	5'UTR	TRUE	-0.262381
cg14264768	-0.069862	35.793	0.00027999	0.0162555	chr9	139975283	chr9:139971499-139973965	UAP1L1	NM_207309	Body	NA	-0.069862
cg22335076	-0.06842	35.7928	0.000279996	0.0162555	chr1	38464238	chr1:38461584-38461988	FHL3	NM_004468	Body	TRUE	-0.06842
cg27648946	0.0673807	35.7915	0.00028003	0.0162555	chr10	62760865	chr10:62761163-62761595	RHOBTB1;RHOBTB1	NR_024555;NR_024554	Body;TSS200	NA	0.0673807
cg14562086	0.07903	35.7844	0.000280222	0.0162555	chr17	48279265	chr17:48276877-48279008	COL1A1	NM_000088	TSS1500	NA	0.07903
cg19890739	0.103695	35.7462	0.000281257	0.0162952	chr16	85723539	chr16:85722209-85722941	GINS2	NM_016095	TSS1500	NA	0.103695
cg07410210	-0.265058	35.7411	0.000281398	0.0162952	chr2	69662765	chr2:69664291-69664816	NFU1;NFU1;NFU1;NFU1	NM_001002755;NM_001002756;NM_001002757;NM_015700	Body;5'UTR;5'UTR;5'UTR	NA	-0.265058
cg04104526	-0.0662104	35.71	0.000282244	0.0163299	chr1	156818749	chr1:156818622-156819192	NTRK1;INSRR	NM_001007792;NM_014215	Body;Body	NA	-0.0662104
cg09989631	-0.103683	35.6893	0.00028281	0.0163484	chr2	175543266	chr2:175546862-175547880	WIPF1	NM_001077269	5'UTR	NA	-0.103683
cg19023589	-0.117006	35.6708	0.000283316	0.0163541	chr13	114182159	chr13:114185709-114186062	TMCO3	NM_017905	Body	NA	-0.117006
cg22116492	-0.126337	35.6665	0.000283436	0.0163541	chr7	116339174		MET;MET	NM_001127500;NM_000245	Body;Body	TRUE	-0.126337
cg22199615	0.180288	35.6588	0.000283647	0.0163541	chr2	167233070	chr2:167232388-167232711	SCN9A	NM_002977	TSS1500	NA	0.180288
cg05665651	-0.115761	35.6147	0.00028486	0.0164098	chr16	89525202		ANKRD11	NM_013275	5'UTR	TRUE	-0.115761
cg24408776	0.0722815	35.6036	0.000285169	0.0164133	chr1	203098067	chr1:203097233-203097496	ADORA1;ADORA1	NM_001048230;NM_000674	Body;Body	NA	0.0722815
cg06216400	-0.0806593	35.5806	0.000285804	0.0164214	chr1	155161161	chr1:155163434-155163818	MUC1;MUC1;MUC1;MUC1;MUC1;MUC1;MUC1	NM_001044391;NM_001044393;NM_001018016;NM_001044390;NM_001044392;NM_002456;NM_001018017	Body;Body;Body;Body;Body;Body;Body	NA	-0.0806593
cg14634826	-0.356508	35.5748	0.000285967	0.0164214	chr11	133982272		JAM3	NM_032801	Body	NA	-0.356508
cg07475940	-0.0789579	35.5717	0.000286051	0.0164214	chr3	170304889	chr3:170303044-170303249	SLC7A14	NM_020949	TSS1500	NA	-0.0789579
cg04305672	-0.083762	35.5618	0.000286326	0.016423	chr1	52518653	chr1:52520746-52521124	TXNDC12	NM_015913	Body	NA	-0.083762
cg04552852	0.0383735	35.5119	0.000287718	0.0164885	chr11	844390	chr11:842293-843396	TSPAN4;TSPAN4;TSPAN4;TSPAN4;TSPAN4;TSPAN4;TSPAN4	NM_001025237;NM_001025236;NM_001025239;NM_001025238;NM_001025235;NM_003271;NM_001025234	TSS200;5'UTR;5'UTR;5'UTR;5'UTR;5'UTR;5'UTR	NA	0.0383735
cg10447977	-0.0881531	35.4749	0.000288755	0.0165337	chr3	64598405		ADAMTS9	NM_182920	Body	TRUE	-0.0881531
cg19957511	-0.0402232	35.4604	0.000289162	0.0165413	chr5	139620943		C5orf32	NM_032412	Body	TRUE	-0.0402232
cg00626515	-0.115689	35.4524	0.000289387	0.0165413	chr20	56287004	chr20:56283891-56285395	PMEPA1;PMEPA1;PMEPA1	NM_199171;NM_199169;NM_199170	TSS1500;TSS1500;TSS1500	NA	-0.115689
cg17995652	-0.0772308	35.4079	0.000290645	0.0165902	chr8	80678925	chr8:80679669-80681007	HEY1;HEY1	NM_001040708;NM_012258	Body;Body	NA	-0.0772308
cg11179695	-0.0833601	35.4045	0.000290741	0.0165902	chr6	129982785		ARHGAP18	NM_033515	Body	TRUE	-0.0833601
cg02742085	0.0557658	35.3745	0.000291592	0.0166162	chr17	46115407	chr17:46114573-46115059	MIR152;COPZ2	NR_029687;NM_016429	TSS1500;TSS1500	NA	0.0557658
cg01534808	-0.109623	35.3702	0.000291712	0.0166162	chr11	128578726		FLI1;FLI1	NM_002017;NM_001167681	Body;5'UTR	TRUE	-0.109623
cg26703129	-0.0997345	35.3557	0.000292126	0.0166162	chr2	39333949		SOS1	NM_005633	Body	TRUE	-0.0997345
cg07281281	-0.0655907	35.3504	0.000292277	0.0166162	chr5	178631497		ADAMTS2;ADAMTS2	NM_021599;NM_014244	Body;Body	NA	-0.0655907
cg15035590	-0.0669404	35.3321	0.000292799	0.0166162	chr3	66437456		LRIG1	NM_015541	Body	TRUE	-0.0669404
cg22186263	-0.125794	35.328	0.000292918	0.0166162	chr7	137570950		CREB3L2	NM_194071	Body	TRUE	-0.125794
cg09558850	-0.172617	35.324	0.000293032	0.0166162	chr7	93520445	chr7:93519366-93520184	TFPI2	NM_006528	TSS1500	NA	-0.172617
cg00290758	-0.0656564	35.3166	0.000293242	0.0166162	chr10	121171859		GRK5	NM_005308	Body	NA	-0.0656564
cg15834355	-0.190353	35.3093	0.000293451	0.0166162	chr12	54442075	chr12:54440642-54441543	HOXC4	NM_014620	5'UTR	NA	-0.190353
cg02360478	-0.11958	35.2913	0.000293968	0.0166313	chr1	9598932	chr1:9599350-9600444	SLC25A33	NM_032315	TSS1500	NA	-0.11958
cg09903879	0.288119	35.2685	0.000294625	0.0166543	chr12	13348386		EMP1	NM_001423	TSS1500	TRUE	0.288119
cg19257111	-0.168357	35.2461	0.000295271	0.0166765	chr15	65843003		PTPLAD1	NM_016395	Body	TRUE	-0.168357
cg01804183	-0.285053	35.2368	0.00029554	0.0166776	chr5	35856424		IL7R	NM_002185	TSS1500	NA	-0.285053
cg10278454	-0.0950306	35.1823	0.00029712	0.0167345	chr20	56135029		PCK1	NM_002591	TSS1500	NA	-0.0950306
cg01013890	0.0578095	35.1769	0.000297277	0.0167345	chr8	125739784	chr8:125739685-125741266	MTSS1	NM_014751	Body	NA	0.0578095
cg12488187	-0.186982	35.1759	0.000297306	0.0167345	chr12	65671664	chr12:65672391-65673250	MSRB3;MSRB3	NM_198080;NM_001031679	TSS1500;TSS1500	NA	-0.186982
cg13897449	-0.327546	35.1618	0.000297718	0.0167423	chrX	55021841		PFKFB1	NM_002625	TSS1500	NA	-0.327546
cg18720326	-0.0705959	35.1456	0.000298188	0.0167423	chr5	178712084		ADAMTS2;ADAMTS2	NM_021599;NM_014244	Body;Body	TRUE	-0.0705959
cg04851992	-0.17375	35.1393	0.000298375	0.0167423	chr5	179443887		MIR340;RNF130	NR_029885;NM_018434	TSS1500;Body	NA	-0.17375
cg14021286	-0.0663991	35.1324	0.000298575	0.0167423	chr14	24659193	chr14:24657555-24658221	TM9SF1;IPO4	NM_006405;NM_024658	Body;TSS1500	NA	-0.0663991
cg17616205	0.177277	35.1269	0.000298737	0.0167423	chr3	39448961	chr3:39447890-39448644	SNORA6;RPSA;RPSA	NR_002325;NM_002295;NM_001012321	TSS1500;5'UTR;TSS200	NA	0.177277
cg02407048	0.110403	35.1177	0.000299007	0.0167423	chr7	77046134	chr7:77044840-77045719	PION	NM_017439	TSS1500	NA	0.110403
cg11370748	-0.28993	35.1107	0.000299211	0.0167423	chr6	153296563		FBXO5;FBXO5	NM_001142522;NM_012177	Body;Body	TRUE	-0.28993
cg13069531	-0.119173	35.0973	0.000299606	0.0167429	chr3	121796767		CD86;CD86;CD86	NM_006889;NM_175862;NM_006889	5'UTR;Body;1stExon	NA	-0.119173
cg07477928	-0.147497	35.0933	0.000299725	0.0167429	chr9	113343166	chr9:113341213-113342029	SVEP1	NM_153366	TSS1500	NA	-0.147497
cg19284658	-0.186891	35.0809	0.000300089	0.0167491	chr13	43876277		ENOX1;ENOX1	NM_017993;NM_001127615	Body;Body	TRUE	-0.186891
cg11304950	-0.180402	35.0261	0.000301709	0.0168002	chr4	15703603	chr4:15704640-15705000	BST1	NM_004334	TSS1500	NA	-0.180402
cg22990158	-0.0781698	35.0243	0.000301763	0.0168002	chr14	24802150	chr14:24801680-24802153	ADCY4	NM_139247	Body	TRUE	-0.0781698
cg26810146	-0.134502	35.0225	0.000301814	0.0168002	chr5	41924792	chr5:41925289-41925716	FBXO4;FBXO4	NM_033484;NM_012176	TSS1500;TSS1500	NA	-0.134502
cg27191081	-0.0991378	35.0157	0.000302016	0.0168002	chr16	55718307		SLC6A2	NM_001043	Body	NA	-0.0991378
cg25697357	-0.270672	35.0062	0.000302298	0.0168018	chr20	13979928	chr20:13975768-13976287	MACROD2	NM_080676	Body	NA	-0.270672
cg12912809	0.230651	34.9588	0.000303712	0.0168662	chr4	128887467	chr4:128886004-128886971	MFSD8;C4orf29	NM_152778;NM_001039717	TSS1500;5'UTR	NA	0.230651
cg09988837	-0.0901965	34.9453	0.000304117	0.0168708	chr1	224811939		CNIH3	NM_152495	Body	TRUE	-0.0901965
cg26254553	-0.0511919	34.9303	0.000304567	0.0168708	chr11	75772645		UVRAG	NM_003369	Body	NA	-0.0511919
cg20761182	-0.197765	34.9251	0.000304721	0.0168708	chr2	189205140		GULP1	NM_016315	5'UTR	TRUE	-0.197765
cg24310133	-0.141731	34.9079	0.000305239	0.0168708	chr7	140098579	chr7:140097905-140098428	SLC37A3;SLC37A3	NM_032295;NM_207113	TSS1500;TSS1500	NA	-0.141731
cg15412815	-0.14169	34.9024	0.000305405	0.0168708	chr11	93271088		C11orf75	NM_020179	5'UTR	NA	-0.14169
cg04323915	-0.128102	34.9023	0.000305407	0.0168708	chrX	6453041		VCX3A;VCX3A	NM_016379;NM_016379	1stExon;5'UTR	NA	-0.128102
cg08511772	0.0726913	34.8949	0.000305629	0.0168708	chr22	37960426	chr22:37962481-37962819	CDC42EP1	NM_152243	5'UTR	NA	0.0726913
cg25523633	-0.0625281	34.8884	0.000305827	0.0168708	chr20	2637111	chr20:2632678-2633690	SNORD57;NOP56;NOP56;SNORD56	NR_002738;NM_006392;NR_027700;NR_002739	TSS1500;Body;Body;TSS200	NA	-0.0625281
cg21118780	-0.161755	34.8769	0.000306175	0.0168759	chr2	102379567		MAP4K4;MAP4K4;MAP4K4	NM_145687;NM_004834;NM_145686	Body;Body;Body	TRUE	-0.161755
cg24596472	0.0748886	34.8082	0.000308257	0.0169766	chr8	144417263	chr8:144416712-144417054	TOP1MT	NM_052963	TSS1500	TRUE	0.0748886
cg21332426	-0.0900806	34.7901	0.00030881	0.0169892	chr20	1373655	chr20:1373259-1373917	FKBP1A;FKBP1A;FKBP1A;FKBP1A	NM_054014;NM_000801;NM_054014;NM_000801	1stExon;5'UTR;5'UTR;1stExon	NA	-0.0900806
cg25384897	-0.0824855	34.7768	0.000309215	0.0169892	chr6	32813544	chr6:32811494-32811839	TAP1;PSMB8	NM_000593;NM_004159	Body;TSS1500	NA	-0.0824855
cg25206802	-0.105025	34.7755	0.000309255	0.0169892	chr13	23942179		SACS	NM_014363	Body	NA	-0.105025
cg16278897	-0.125332	34.7418	0.000310288	0.0170319	chr3	188397356		LPP;LPP;LPP	NM_005578;NM_001167671;NM_001167672	Body;Body;Body	TRUE	-0.125332
cg02640190	-0.0696121	34.6905	0.000311869	0.0171045	chr21	46065782		KRTAP10-11;C21orf29	NM_198692;NM_144991	TSS1500;Body	NA	-0.0696121
cg08060254	-0.182821	34.6739	0.000312382	0.0171092	chr19	49683300	chr19:49685863-49686233	TRPM4	NM_017636	Body	NA	-0.182821
cg09710521	-0.187332	34.6673	0.000312586	0.0171092	chr4	103605622		MANBA	NM_005908	Body	TRUE	-0.187332
cg03638211	-0.0557267	34.6627	0.000312729	0.0171092	chr7	22538875	chr7:22539545-22540022	MGC87042;MGC87042	NM_001164460;NM_207342	5'UTR;5'UTR	NA	-0.0557267
cg18733925	-0.250984	34.6394	0.000313452	0.0171269	chr7	73602823		EIF4H;EIF4H	NM_022170;NM_031992	Body;Body	TRUE	-0.250984
cg22203582	0.0665581	34.6357	0.000313568	0.0171269	chr5	76507680	chr5:76506029-76507189	PDE8B;PDE8B;PDE8B;PDE8B;PDE8B	NM_001029853;NM_001029854;NM_003719;NM_001029851;NM_001029852	Body;Body;Body;Body;Body	NA	0.0665581
cg07715041	-0.0840385	34.6064	0.000314479	0.0171375	chr7	99302981		CYP3A7	NM_000765	3'UTR	NA	-0.0840385
cg22259536	-0.245075	34.6061	0.000314491	0.0171375	chr3	31763271		OSBPL10	NM_017784	Body	TRUE	-0.245075
cg17805199	-0.0898865	34.6046	0.000314536	0.0171375	chr1	9310257		H6PD	NM_004285	Body	TRUE	-0.0898865
cg07222243	-0.0944788	34.5833	0.000315204	0.0171598	chr3	9920615		CIDEC	NM_022094	5'UTR	NA	-0.0944788
cg27529004	-0.131177	34.5649	0.000315781	0.0171771	chr2	237490808		CXCR7	NM_020311	3'UTR	NA	-0.131177
cg03550765	-0.0417781	34.5278	0.000316947	0.0172264	chr3	52470018		SEMA3G	NM_020163	Body	TRUE	-0.0417781
cg01554235	0.0387932	34.4901	0.000318136	0.0172689	chr1	169337043		BLZF1;NME7;NME7;NME7;NME7	NM_003666;NM_013330;NM_013330;NM_197972;NM_197972	TSS200;1stExon;5'UTR;1stExon;5'UTR	NA	0.0387932
cg17032507	-0.139907	34.4866	0.00031825	0.0172689	chr6	1758052		GMDS	NM_001500	Body	TRUE	-0.139907
cg19306970	-0.112696	34.442	0.000319665	0.0173316	chr1	221055097	chr1:221055492-221055800	HLX	NM_021958	Body	NA	-0.112696
cg19764048	0.107702	34.4073	0.000320775	0.0173775	chr4	5053152	chr4:5053230-5054092	STK32B	NM_018401	TSS1500	NA	0.107702
cg13505631	0.0718053	34.3788	0.000321688	0.0174128	chr9	127018840	chr9:127020249-127020741	NEK6;NEK6;NEK6	NM_001166167;NM_014397;NM_001145001	TSS1500;TSS1500;TSS1500	NA	0.0718053
cg26925463	-0.088031	34.3688	0.000322008	0.0174159	chr7	134139309	chr7:134143115-134144063	AKR1B1	NM_001628	Body	NA	-0.088031
cg19675223	-0.0386994	34.3434	0.000322827	0.0174186	chr2	217560272	chr2:217559039-217559484	IGFBP5	NM_000599	TSS200	NA	-0.0386994
cg08620986	-0.0719604	34.3354	0.000323084	0.0174186	chr1	204071770		SOX13	NM_005686	5'UTR	TRUE	-0.0719604
cg04372079	-0.169633	34.3285	0.000323307	0.0174186	chr4	186143551		SNX25	NM_031953	5'UTR	TRUE	-0.169633
cg13461078	-0.0456452	34.3197	0.000323591	0.0174186	chr9	133903688	chr9:133901745-133901956	LAMC3	NM_006059	Body	NA	-0.0456452
cg13186567	-0.113146	34.3033	0.000324123	0.0174186	chr12	1751357	chr12:1754997-1755243	WNT5B;WNT5B	NM_030775;NM_032642	Body;Body	NA	-0.113146
cg05977955	-0.0586089	34.3025	0.000324151	0.0174186	chr3	126651695		CHCHD6	NM_032343	Body	TRUE	-0.0586089
cg05867158	-0.0984844	34.2971	0.000324324	0.0174186	chr10	678920	chr10:678262-679515	DIP2C	NM_014974	Body	NA	-0.0984844
cg03433986	-0.130797	34.293	0.000324458	0.0174186	chr11	62477624	chr11:62476770-62477481	BSCL2	NM_001130702	TSS1500	NA	-0.130797
cg26028853	-0.157608	34.2811	0.000324844	0.0174186	chr8	123845291		ZHX2	NM_014943	5'UTR	NA	-0.157608
cg23554164	-0.0871679	34.2796	0.000324891	0.0174186	chr8	118960159		EXT1	NM_000127	Body	TRUE	-0.0871679
cg10832589	-0.264049	34.278	0.000324945	0.0174186	chr6	149287662		UST	NM_005715	Body	TRUE	-0.264049
cg17846466	-0.348517	34.2348	0.000326352	0.0174678	chr1	85391429		MCOLN2	NM_153259	3'UTR	NA	-0.348517
cg22067069	-0.114672	34.2337	0.000326389	0.0174678	chr5	118787455	chr5:118788125-118788428	HSD17B4	NM_000414	TSS1500	NA	-0.114672
cg14359896	-0.0528981	34.2162	0.000326963	0.0174844	chr14	89719239		FOXN3;FOXN3	NM_005197;NM_001085471	Body;Body	TRUE	-0.0528981
cg20806180	-0.0668159	34.2014	0.000327449	0.0174963	chr22	39852862	chr22:39852205-39852939	MGAT3	NM_002409	TSS1500	NA	-0.0668159
cg21155973	-0.222595	34.192	0.000327755	0.0174985	chr12	72916569		TRHDE	NM_013381	Body	TRUE	-0.222595
cg21218183	-0.233679	34.1494	0.000329161	0.0175506	chr1	92760687	chr1:92764173-92764926	GLMN	NM_053274	Body	NA	-0.233679
cg27212903	-0.0821743	34.1464	0.000329259	0.0175506	chr15	92708880		SLCO3A1;SLCO3A1	NM_001145044;NM_013272	Body;3'UTR	TRUE	-0.0821743
cg24035035	0.157359	34.1335	0.000329685	0.0175522	chr7	151489964		PRKAG2;PRKAG2	NM_001040633;NM_016203	5'UTR;Body	NA	0.157359
cg02313850	0.0330958	34.1295	0.000329818	0.0175522	chr10	88516765	chr10:88515426-88517217	BMPR1A	NM_004329	5'UTR	NA	0.0330958
cg03555203	-0.105539	34.0409	0.00033277	0.0176792	chr19	31770188		TSHZ3	NM_020856	Body	NA	-0.105539
cg01155190	0.0677553	34.0392	0.000332826	0.0176792	chr2	9347973	chr2:9346383-9347944	ASAP2;ASAP2	NM_001135191;NM_003887	Body;Body	NA	0.0677553
cg13327171	-0.0687254	34.032	0.000333068	0.0176792	chr15	71776870		THSD4	NM_024817	Body	NA	-0.0687254
cg04834204	-0.191935	34.025	0.000333301	0.0176792	chr2	69423553		ANTXR1	NM_032208	Body	TRUE	-0.191935
cg04611073	-0.303051	34.0105	0.000333789	0.0176792	chr5	34762380		RAI14;RAI14;RAI14;RAI14;RAI14;RAI14	NM_001145525;NM_001145520;NM_001145521;NM_015577;NM_001145523;NM_001145522	Body;Body;Body;Body;Body;Body	TRUE	-0.303051
cg05277425	-0.213983	34.0101	0.000333802	0.0176792	chr2	191065479		C2orf88;C2orf88;C2orf88;C2orf88	NM_001042519;NM_032321;NM_001042520;NM_001042521	3'UTR;3'UTR;3'UTR;3'UTR	NA	-0.213983
cg23799313	0.07184	34.0003	0.000334134	0.0176826	chr1	26198360	chr1:26201722-26202516	PAQR7	NM_178422	TSS1500	NA	0.07184
cg14474561	-0.123245	33.9836	0.000334695	0.0176982	chr20	48096466	chr20:48098512-48099560	KCNB1	NM_004975	Body	NA	-0.123245
cg02698037	-0.381059	33.9678	0.000335228	0.0177123	chr2	203157096		SNORD11;NOP58	NR_003031;NM_015934	TSS1500;Body	NA	-0.381059
cg05048927	-0.166973	33.9538	0.000335704	0.0177233	chr11	63273331		LGALS12;LGALS12;LGALS12	NM_033101;NM_001142536;NM_001142535	TSS200;TSS200;TSS200	NA	-0.166973
cg06254253	-0.139383	33.931	0.000336476	0.0177471	chr7	64450722		ZNF117;ZNF117	NM_015852;NM_015852	1stExon;5'UTR	NA	-0.139383
cg22014972	-0.0671987	33.9247	0.000336689	0.0177471	chr11	6518347		DNHD1;DNHD1	NM_144666;NM_173589	TSS200;TSS200	NA	-0.0671987
cg18595639	-0.104572	33.9044	0.000337379	0.017759	chr1	9324274	chr1:9324202-9324439	H6PD	NM_004285	Body	NA	-0.104572
cg04994980	-0.082864	33.9023	0.00033745	0.017759	chr7	4882608		RADIL	NM_018059	Body	TRUE	-0.082864
cg16983110	-0.241135	33.8943	0.000337726	0.0177594	chr6	128813319		PTPRK;PTPRK	NM_002844;NM_001135648	Body;Body	TRUE	-0.241135
cg01506756	-0.108614	33.8727	0.000338463	0.0177802	chr12	64422478		SRGAP1	NM_020762	Body	TRUE	-0.108614
cg13898384	-0.0362063	33.8641	0.000338755	0.0177802	chr15	42708225		ZFP106	NM_022473	3'UTR	NA	-0.0362063
cg23783703	0.0660555	33.8592	0.000338924	0.0177802	chr2	122494667	chr2:122494108-122494494	MKI67IP	NM_032390	TSS200	NA	0.0660555
cg05071334	-0.206917	33.8449	0.000339416	0.0177919	chr8	86195487		CA13	NM_198584	3'UTR	NA	-0.206917
cg21574681	-0.0620608	33.8193	0.000340296	0.0177954	chr12	51399126		SLC11A2	NM_000617	Body	TRUE	-0.0620608
cg20328327	-0.0628753	33.8183	0.00034033	0.0177954	chr7	65419288		VKORC1L1	NM_173517	3'UTR	NA	-0.0628753
cg21420531	0.258287	33.8121	0.000340544	0.0177954	chr2	27435915	chr2:27434432-27435720	SLC5A6;C2orf28;SLC5A6;C2orf28;C2orf28	NR_028323;NM_080592;NM_021095;NM_016085;NM_001170795	TSS1500;Body;TSS1500;5'UTR;Body	NA	0.258287
cg07596401	-0.116348	33.8117	0.000340556	0.0177954	chr10	126150086	chr10:126150243-126150740	LHPP;LHPP	NM_022126;NM_001167880	TSS1500;TSS1500	NA	-0.116348
cg18540794	-0.221607	33.7754	0.000341811	0.017847	chr15	71432294		THSD4	NM_024817	TSS1500	NA	-0.221607
cg02209932	0.0496717	33.7569	0.000342453	0.0178629	chr2	66662498	chr2:66660452-66660794	MEIS1	NM_002398	TSS200	NA	0.0496717
cg19740353	-0.140619	33.751	0.000342655	0.0178629	chr6	53394492		GCLC	NM_001498	Body	TRUE	-0.140619
cg24996930	-0.0660449	33.7145	0.000343928	0.017912	chr14	77229233	chr14:77227569-77228691	VASH1	NM_014909	1stExon	NA	-0.0660449
cg00019997	-0.179083	33.708	0.000344154	0.017912	chr7	108025567		NRCAM;NRCAM	NM_001037132;NM_005010	5'UTR;5'UTR	TRUE	-0.179083
cg01169873	-0.212644	33.6864	0.000344911	0.017912	chr16	77876574		VAT1L	NM_020927	Body	TRUE	-0.212644
cg08750534	-0.0642309	33.6808	0.000345105	0.017912	chr2	65630259		SPRED2	NM_181784	Body	TRUE	-0.0642309
cg14593550	0.141843	33.6631	0.000345726	0.017912	chr12	7053164	chr12:7053149-7053927	C12orf57	NM_138425	TSS200	NA	0.141843
cg09416271	-0.212481	33.6629	0.000345735	0.017912	chr2	74608672		DCTN1;DCTN1	NM_001135040;NM_004082	TSS1500;TSS1500	NA	-0.212481
cg07044749	-0.137815	33.6627	0.00034574	0.017912	chr10	97310310		SORBS1;SORBS1	NM_015385;NM_024991	5'UTR;5'UTR	TRUE	-0.137815
cg25748542	-0.0788379	33.6622	0.000345757	0.017912	chr3	119393058	chr3:119395989-119396387	COX17	NM_005694	3'UTR	NA	-0.0788379
cg02480298	-0.0789543	33.6291	0.000346923	0.0179585	chr11	36421230		PRR5L;PRR5L;PRR5L;PRR5L	NM_024841;NM_001160167;NM_001160169;NM_001160168	5'UTR;5'UTR;TSS1500;Body	NA	-0.0789543
cg05885095	-0.0519378	33.5745	0.000348855	0.0180427	chr3	50367972	chr3:50365306-50365885	RASSF1;RASSF1;RASSF1;RASSF1	NM_170714;NM_007182;NM_170713;NM_170712	3'UTR;3'UTR;3'UTR;3'UTR	NA	-0.0519378
cg16709214	-0.0642981	33.5678	0.000349094	0.0180427	chr19	899652	chr19:899490-899720	C19orf22	NM_138774	Body	NA	-0.0642981
cg03681150	0.0876115	33.544	0.000349941	0.0180724	chr16	29857167	chr16:29855903-29856195	MVP;MVP	NM_017458;NM_005115	Body;Body	NA	0.0876115
cg27038198	-0.391133	33.5272	0.000350539	0.0180864	chr7	86686461	chr7:86688832-86689238	KIAA1324L	NM_001142749	Body	NA	-0.391133
cg27275193	-0.186159	33.5185	0.00035085	0.0180864	chr10	14862453		CDNF	NM_001029954	Body	TRUE	-0.186159
cg02859516	-0.110578	33.5135	0.000351031	0.0180864	chr4	111105688		ELOVL6;ELOVL6	NM_024090;NM_001130721	Body;Body	TRUE	-0.110578
cg16549694	-0.0473839	33.4754	0.000352395	0.0181426	chr1	42204925		HIVEP3;HIVEP3	NM_024503;NM_001127714	5'UTR;5'UTR	TRUE	-0.0473839
cg19058865	0.0517175	33.4426	0.000353578	0.0181894	chr19	4327350	chr19:4326878-4327380	STAP2;STAP2	NM_001013841;NM_017720	Body;Body	TRUE	0.0517175
cg26712673	-0.130906	33.4322	0.000353954	0.0181947	chr8	145501817	chr8:145501984-145502298	BOP1	NM_015201	Body	NA	-0.130906
cg25143706	-0.0406079	33.419	0.000354432	0.0181998	chr1	148930093		LOC645166;LOC645166;LOC645166	NR_027354;NR_027356;NR_027355	TSS1500;Body;Body	NA	-0.0406079
cg14817765	-0.199043	33.4076	0.000354847	0.0181998	chr20	2444494		SNORD119;SNRPB;SNRPB	NR_003684;NM_198216;NM_003091	TSS1500;Body;Body	NA	-0.199043
cg25291978	0.0477075	33.4067	0.000354877	0.0181998	chr6	144386422	chr6:144384894-144385888	PLAGL1;PLAGL1	NM_001080955;NM_001080951	TSS1500;TSS1500	NA	0.0477075
cg19055872	-0.249499	33.3949	0.000355307	0.0182043	chr7	107834246		NRCAM;NRCAM	NM_001037132;NM_005010	Body;Body	TRUE	-0.249499
cg02098786	-0.0551425	33.3844	0.000355686	0.0182043	chr14	24801794	chr14:24801680-24802153	ADCY4	NM_139247	Body	TRUE	-0.0551425
cg13807550	-0.0661049	33.3693	0.000356236	0.0182043	chrX	54838543	chrX:54834761-54835010	MAGED2;MAGED2;MAGED2	NM_177433;NM_014599;NM_201222	Body;Body;Body	NA	-0.0661049
cg02106180	-0.0724419	33.3652	0.000356386	0.0182043	chr16	845767	chr16:841900-842539	CHTF18	NM_022092	Body	NA	-0.0724419
cg03483632	0.111895	33.3539	0.000356799	0.0182043	chr11	35639276	chr11:35639629-35641485	FJX1	NM_014344	TSS1500	NA	0.111895
cg13661648	-0.198529	33.3522	0.00035686	0.0182043	chr6	33035284		HLA-DPA1	NM_033554	3'UTR	NA	-0.198529
cg06799735	0.0852324	33.3441	0.000357159	0.0182043	chr14	105437141		AHNAK2	NM_138420	Body	NA	0.0852324
cg07456314	-0.121358	33.3433	0.000357186	0.0182043	chr17	4708968	chr17:4710014-4710960	PLD2	NM_002663	TSS1500	NA	-0.121358
cg04452195	-0.422628	33.3366	0.000357433	0.0182043	chr13	20762982	chr13:20766208-20767779	GJB2	NM_004004	3'UTR	NA	-0.422628
cg07592944	-0.132854	33.318	0.000358113	0.018225	chr13	114258275	chr13:114260191-114260565	TFDP1;TFDP1	NR_026580;NM_007111	Body;Body	NA	-0.132854
cg17112975	-0.11707	33.2862	0.000359282	0.0182428	chr17	75431407		SEPT9;SEPT9;SEPT9;SEPT9;SEPT9	NM_001113492;NM_001113493;NM_001113491;NM_006640;NM_001113494	Body;Body;Body;Body;Body	TRUE	-0.11707
cg18986651	-0.202486	33.2785	0.000359568	0.0182428	chr3	145860909		PLOD2;PLOD2	NM_000935;NM_182943	Body;Body	TRUE	-0.202486
ch.14.1488981R	0.134392	33.267	0.00035999	0.0182428	chr14	93077342		RIN3	NM_024832	Body	NA	0.134392
cg04303335	-0.0494384	33.2626	0.000360153	0.0182428	chr14	82000858	chr14:81999751-82000434	SEL1L	NM_005065	TSS1500	NA	-0.0494384
cg00908601	-0.10202	33.2622	0.000360166	0.0182428	chrX	70323289		FOXO4;FOXO4	NM_005938;NM_001170931	3'UTR;3'UTR	TRUE	-0.10202
cg18252924	0.0906788	33.2587	0.000360296	0.0182428	chr13	99129256	chr13:99127039-99127344	STK24;STK24	NM_003576;NM_001032296	Body;Body	TRUE	0.0906788
cg22434923	0.0480544	33.2562	0.000360388	0.0182428	chr21	46289921	chr21:46292709-46294744	PTTG1IP	NM_004339	Body	NA	0.0480544
cg04774597	-0.128263	33.2256	0.000361522	0.0182862	chr15	69744390	chr15:69745049-69745746	RPLP1;RPLP1	NM_213725;NM_001003	TSS1500;TSS1500	NA	-0.128263
cg07179669	-0.0993561	33.1868	0.000362966	0.0183284	chr1	221054707	chr1:221054554-221054888	HLX	NM_021958	Body	NA	-0.0993561
cg08908960	-0.0871051	33.1827	0.00036312	0.0183284	chr12	6421806	chr12:6419603-6420024	PLEKHG6;PLEKHG6;PLEKHG6	NM_001144857;NM_001144856;NM_018173	TSS200;Body;Body	TRUE	-0.0871051
cg19714454	-0.0680665	33.181	0.000363184	0.0183284	chr2	240091133		HDAC4	NM_006037	Body	NA	-0.0680665
cg21561701	-0.10061	33.1606	0.000363947	0.018344	chr13	114193150	chr13:114195709-114196719	TMCO3	NM_017905	Body	NA	-0.10061
cg19657814	-0.0613654	33.1579	0.000364046	0.018344	chr19	47137444	chr19:47137780-47138070	GNG8	NM_033258	Body	NA	-0.0613654
cg10817916	0.0869231	33.1478	0.000364425	0.0183492	chr17	61511069	chr17:61511653-61511886	CYB561;CYB561;CYB561	NM_001017916;NM_001915;NM_001017917	3'UTR;3'UTR;3'UTR	TRUE	0.0869231
cg17952549	-0.0673305	33.124	0.00036532	0.018356	chr19	58983050	chr19:58982329-58983512	ZNF324	NM_014347	Body	NA	-0.0673305
cg16709403	-0.183585	33.1235	0.000365338	0.018356	chr6	17470162		CAP2	NM_006366	Body	TRUE	-0.183585
cg24354612	-0.0761039	33.1221	0.000365391	0.018356	chr19	10384847	chr19:10380287-10381965	ICAM1	NM_000201	Body	NA	-0.0761039
cg15032604	-0.168899	33.1076	0.000365938	0.0183696	chr6	3453072	chr6:3456061-3457963	SLC22A23	NM_015482	Body	NA	-0.168899
cg12614395	-0.107126	33.0948	0.000366419	0.0183798	chr1	42085415		HIVEP3;HIVEP3	NM_024503;NM_001127714	5'UTR;5'UTR	TRUE	-0.107126
cg20429722	-0.201893	33.0834	0.000366849	0.0183875	chr11	74353553		POLD3	NM_006591	3'UTR	TRUE	-0.201893
cg04730794	-0.195006	33.0728	0.00036725	0.0183937	chr5	169144438		DOCK2	NM_004946	Body	TRUE	-0.195006
cg24110396	-0.108299	33.0384	0.000368557	0.0184453	chr10	35589246		CCNY	NM_181698	5'UTR	NA	-0.108299
cg14563196	-0.126749	33.0095	0.000369657	0.0184792	chr1	89664582		GBP4;GBP4	NM_052941;NM_052941	1stExon;5'UTR	NA	-0.126749
cg17918158	-0.183674	33.0049	0.000369831	0.0184792	chr3	99463106		COL8A1;MIR548G;COL8A1	NM_001850;NR_031662;NM_020351	5'UTR;Body;5'UTR	NA	-0.183674
cg24496021	-0.517259	32.9986	0.000370071	0.0184792	chr11	72662461		FCHSD2	NM_014824	Body	TRUE	-0.517259
cg05457373	-0.058356	32.9581	0.000371623	0.0185428	chr15	67000902		SMAD6;SMAD6;SMAD6	NR_027654;NM_005585;NM_001142861	Body;Body;TSS200	NA	-0.058356
cg07571284	0.0339877	32.9145	0.000373302	0.0185912	chr14	23398847	chr14:23398410-23398752	PRMT5;PRMT5	NM_001039619;NM_006109	TSS200;TSS200	NA	0.0339877
cg17824540	-0.0474515	32.9131	0.000373358	0.0185912	chr2	161260031	chr2:161263871-161264460	RBMS1;RBMS1	NM_002897;NM_016836	Body;Body	TRUE	-0.0474515
cg02148270	0.0915461	32.907	0.000373593	0.0185912	chr4	186123008	chr4:186124665-186125441	KIAA1430	NM_020827	5'UTR	NA	0.0915461
cg11304682	-0.0764461	32.9039	0.000373714	0.0185912	chr3	73451011		PDZRN3	NM_015009	Body	TRUE	-0.0764461
cg22123993	-0.0843696	32.8895	0.00037427	0.0185927	chr8	2030267		MYOM2	NM_003970	Body	NA	-0.0843696
cg01839860	0.0466042	32.8851	0.000374439	0.0185927	chr5	138957422		UBE2D2;UBE2D2	NM_181838;NM_003339	5'UTR;Body	TRUE	0.0466042
cg24634060	-0.0948551	32.8757	0.000374806	0.0185927	chr3	57112383	chr3:57112567-57113908	ARHGEF3	NM_001128615	5'UTR	NA	-0.0948551
cg18210562	-0.0495991	32.8619	0.00037534	0.0185927	chr8	21920845	chr8:21923840-21924633	EPB49;EPB49;EPB49;EPB49;EPB49;EPB49	NM_001114135;NM_001114136;NM_001114138;NM_001978;NM_001114139;NM_001114137	5'UTR;5'UTR;5'UTR;5'UTR;5'UTR;5'UTR	NA	-0.0495991
cg25595908	-0.181836	32.8616	0.000375355	0.0185927	chr1	184386875		C1orf21	NM_030806	5'UTR	TRUE	-0.181836
cg08101918	0.147691	32.8586	0.000375469	0.0185927	chrX	6146656	chrX:6144120-6145906	NLGN4X;NLGN4X;NLGN4X	NM_181332;NM_020742;NM_181332	5'UTR;TSS1500;1stExon	NA	0.147691
cg10773526	-0.178441	32.849	0.000375843	0.0185927	chr4	143327279		INPP4B;INPP4B	NM_003866;NM_001101669	Body;Body	TRUE	-0.178441
cg09932135	-0.0659687	32.8453	0.000375986	0.0185927	chr1	11750569	chr1:11750701-11752651	MAD2L2;C1orf187	NM_001127325;NM_198545	5'UTR;TSS1500	NA	-0.0659687
cg04305725	-0.284599	32.8217	0.000376911	0.0186004	chr1	160339684	chr1:160340604-160340843	NHLH1	NM_005598	5'UTR	NA	-0.284599
cg02225520	-0.0544356	32.8208	0.000376945	0.0186004	chr14	102695279	chr14:102695455-102695804	RAGE	NM_014226	3'UTR	NA	-0.0544356
cg25600446	-0.0853263	32.8198	0.000376982	0.0186004	chr8	145728543	chr8:145730390-145732205	GPT	NM_005309	TSS1500	NA	-0.0853263
cg15280358	-0.154836	32.7871	0.000378264	0.0186498	chr10	127904472		ADAM12;ADAM12	NM_003474;NM_021641	Body;Body	TRUE	-0.154836
cg04263092	-0.0608921	32.7603	0.000379317	0.0186878	chr3	194350337	chr3:194350336-194351847	TMEM44;TMEM44;TMEM44;TMEM44	NM_001011655;NM_001166306;NM_001166305;NM_138399	Body;Body;Body;Body	NA	-0.0608921
cg00717678	0.0644465	32.7309	0.00038048	0.0187312	chr17	1554577	chr17:1551730-1553249	PRPF8;RILP	NM_006445;NM_031430	Body;TSS1500	NA	0.0644465
cg21082921	0.0972472	32.7167	0.000381041	0.0187434	chr5	98263013	chr5:98263746-98265531	CHD1	NM_001270	TSS1500	NA	0.0972472
cg22862526	-0.06954	32.7104	0.000381293	0.0187434	chr14	21156814		RNASE4;ANG;ANG;RNASE4	NM_194431;NM_001097577;NM_001145;NM_002937	TSS200;TSS200;5'UTR;5'UTR	NA	-0.06954
cg27308504	0.0923129	32.6985	0.000381762	0.0187526	chr11	33183473	chr11:33182987-33183264	CSTF3;CSTF3;CSTF3	NM_001033506;NM_001326;NM_001033505	TSS1500;TSS1500;TSS1500	NA	0.0923129
cg05089903	-0.062549	32.677	0.000382618	0.0187545	chr7	1862491	chr7:1865543-1865768	MAD1L1;MAD1L1;MAD1L1	NM_003550;NM_001013837;NM_001013836	Body;Body;Body	NA	-0.062549
cg18464823	-0.200268	32.6738	0.000382747	0.0187545	chr15	34629056	chr15:34629575-34630396	SLC12A6;SLC12A6;SLC12A6;SLC12A6;SLC12A6	NM_133647;NM_001042494;NM_001042497;NM_001042495;NM_001042496	TSS200;5'UTR;TSS200;5'UTR;5'UTR	NA	-0.200268
cg23097035	-0.0838626	32.6722	0.00038281	0.0187545	chr7	28396164		CREB5	NM_182899	5'UTR	TRUE	-0.0838626
cg19013522	-0.0958225	32.6691	0.000382932	0.0187545	chr7	2686152	chr7:2686757-2687306	TTYH3	NM_025250	Body	TRUE	-0.0958225
cg21142512	-0.306481	32.6479	0.00038378	0.0187804	chr3	4791251		ITPR1;ITPR1;EGOT;ITPR1	NM_002222;NM_001099952;NR_004428;NM_001168272	Body;Body;Body;Body	TRUE	-0.306481
cg07466807	0.0845608	32.6307	0.000384469	0.0187804	chr2	173326947		ITGA6;ITGA6	NM_001079818;NM_000210	Body;Body	TRUE	0.0845608
cg21878746	-0.185257	32.6287	0.000384547	0.0187804	chr19	54876728		LAIR1;LAIR1	NM_021706;NM_002287	TSS200;TSS200	NA	-0.185257
cg13782092	-0.144073	32.621	0.000384855	0.0187804	chr4	89673881		FAM13A;FAM13A	NM_014883;NM_001015045	Body;Body	TRUE	-0.144073
cg18707723	0.0291546	32.6205	0.000384875	0.0187804	chr10	95143710		MYOF;MYOF	NM_133337;NM_013451	Body;Body	TRUE	0.0291546
cg04855216	-0.339883	32.6102	0.00038529	0.0187868	chr5	118609467		TNFAIP8	NM_001077654	Body	TRUE	-0.339883
cg12537619	-0.082505	32.584	0.000386345	0.0188244	chr11	3187923	chr11:3186131-3186768	OSBPL5;OSBPL5;OSBPL5	NM_001144063;NM_020896;NM_145638	TSS1500;TSS1500;TSS1500	NA	-0.082505
cg24324572	-0.156323	32.5523	0.000387627	0.0188652	chr11	43876846		HSD17B12	NM_016142	3'UTR	NA	-0.156323
cg12417775	-0.313085	32.5486	0.000387774	0.0188652	chr1	212463238	chr1:212457967-212459694	PPP2R5A	NM_006243	Body	NA	-0.313085
cg20909017	0.0653779	32.5422	0.000388035	0.0188652	chr12	54805345		ITGA5	NM_002205	Body	TRUE	0.0653779
cg27556861	-0.155602	32.5153	0.000389126	0.0189044	chr20	3128566		FASTKD5;UBOX5;UBOX5	NM_021826;NM_199415;NM_014948	Body;5'UTR;5'UTR	NA	-0.155602
cg04450876	-0.0410152	32.4992	0.00038978	0.018911	chr12	54866945		GTSF1	NM_144594	5'UTR	NA	-0.0410152
cg07543138	-0.22116	32.4972	0.000389863	0.018911	chr21	16434067	chr21:16436496-16437864	NRIP1	NM_003489	5'UTR	NA	-0.22116
cg17385662	0.0714546	32.491	0.000390116	0.018911	chr22	39436143		APOBEC3F;APOBEC3F	NM_145298;NM_001006666	TSS1500;TSS1500	NA	0.0714546
cg21653641	-0.0680398	32.4766	0.000390705	0.0189257	chr19	49222892	chr19:49223054-49223312	MAMSTR	NM_001130915	5'UTR	TRUE	-0.0680398
cg22911054	-0.0782578	32.4616	0.000391317	0.0189415	chr11	68603379	chr11:68606682-68607330	CPT1A;CPT1A	NM_001876;NM_001031847	5'UTR;5'UTR	NA	-0.0782578
cg03407666	0.166734	32.4388	0.000392251	0.0189729	chr7	135242461		NUP205	NM_015135	TSS200	NA	0.166734
cg14436861	-0.113416	32.4247	0.000392832	0.0189871	chr11	9610239		WEE1;WEE1	NM_003390;NM_001143976	3'UTR;3'UTR	NA	-0.113416
cg20063407	-0.256392	32.4126	0.000393329	0.0189974	chrX	103220551	chrX:103217140-103217713	MIR1256;TMSB15B	NR_031657;NM_194324	Body;3'UTR	NA	-0.256392
cg16206090	-0.129647	32.391	0.00039422	0.0190205	chr18	20916335		C18orf45	NM_032933	Body	NA	-0.129647
cg08072992	-0.0409713	32.3872	0.000394381	0.0190205	chr19	14229581	chr19:14228461-14229264	PRKACA	NM_002730	TSS1500	TRUE	-0.0409713
cg05127574	-0.0644817	32.3637	0.000395353	0.0190535	chr8	121714454		SNTB1	NM_021021	Body	TRUE	-0.0644817
cg05684195	-0.0983852	32.3303	0.000396741	0.0191013	chr3	9920572		CIDEC	NM_022094	5'UTR	NA	-0.0983852
cg01301664	0.0399706	32.326	0.000396921	0.0191013	chr5	52775805	chr5:52775533-52776645	FST;FST	NM_006350;NM_013409	TSS1500;TSS1500	NA	0.0399706
cg26168881	0.0430417	32.3147	0.000397392	0.0191101	chr2	9451170		ASAP2;ASAP2	NM_001135191;NM_003887	Body;Body	TRUE	0.0430417
cg02648923	0.118186	32.2883	0.000398493	0.0191448	chr3	148903495		CP	NM_000096	Body	TRUE	0.118186
cg14039246	-0.119241	32.2836	0.00039869	0.0191448	chr1	53365446		ECHDC2	NM_018281	Body	TRUE	-0.119241
cg06056170	-0.167456	32.2455	0.000400293	0.0192079	chr3	101565937	chr3:101568107-101569046	NFKBIZ	NM_001005474	5'UTR	NA	-0.167456
cg16288872	-0.0701242	32.2366	0.000400666	0.0192119	chr1	205745761	chr1:205743900-205744668	RAB7L1;RAB7L1;RAB7L1;RAB7L1	NM_001135663;NM_001135664;NM_001135662;NM_003929	TSS1500;TSS1500;TSS1500;TSS1500	NA	-0.0701242
cg11904430	-0.0653228	32.1969	0.000402348	0.0192786	chr13	31483485	chr13:31480272-31481105	C13orf33	NM_032849	Body	NA	-0.0653228
cg26715170	-0.104391	32.1896	0.000402654	0.0192794	chr13	114163268	chr13:114165218-114165462	TMCO3	NM_017905	Body	NA	-0.104391
cg21544633	-0.142914	32.1787	0.000403118	0.0192848	chr11	12494428		PARVA	NM_018222	Body	TRUE	-0.142914
cg14477780	-0.147464	32.1672	0.000403609	0.0192848	chr4	187088191		FAM149A;FAM149A	NM_015398;NM_001006655	Body;Body	NA	-0.147464
cg05599320	0.0369431	32.1665	0.000403639	0.0192848	chr1	9883032	chr1:9883011-9884667	CLSTN1;CLSTN1	NM_001009566;NM_014944	Body;Body	NA	0.0369431
cg14351952	-0.123411	32.1501	0.000404335	0.0193041	chr9	5515324		PDCD1LG2	NM_025239	5'UTR	NA	-0.123411
cg25673642	-0.0733145	32.1106	0.000406025	0.0193551	chr19	50428928	chr19:50432354-50433138	NUP62;NUP62;NUP62;IL4I1;NUP62	NM_012346;NM_016553;NM_153718;NM_172374;NM_153719	5'UTR;5'UTR;5'UTR;5'UTR;5'UTR	NA	-0.0733145
cg19574915	0.0719987	32.1105	0.000406028	0.0193551	chr15	89195555		ISG20	NM_002201	Body	TRUE	0.0719987
cg16597728	-0.0589453	32.1047	0.000406278	0.0193551	chr20	57037440	chr20:57036303-57036605	APCDD1L	NM_153360	Body	NA	-0.0589453
cg10956818	-0.26027	32.0918	0.000406832	0.0193676	chr3	54353131		CACNA2D3	NM_018398	Body	NA	-0.26027
cg24726137	-0.0940182	32.0768	0.000407477	0.0193724	chr17	74524852		CYGB	NM_134268	Body	NA	-0.0940182
cg00068909	-0.194159	32.0707	0.00040774	0.0193724	chr4	103938965	chr4:103940668-103940951	NHEDC1;NHEDC1	NM_139173;NM_001100874	5'UTR;5'UTR	NA	-0.194159
cg03353699	-0.130374	32.0691	0.000407808	0.0193724	chr6	30644693	chr6:30640431-30640853	KIAA1949;KIAA1949	NM_001134870;NM_133471	3'UTR;3'UTR	NA	-0.130374
cg04004437	0.0562185	32.0482	0.000408709	0.0194013	chr18	21242479	chr18:21242366-21242805	ANKRD29	NM_173505	Body	TRUE	0.0562185
cg08860498	-0.0736136	32.0103	0.000410351	0.0194635	chr17	40838861	chr17:40838849-40839062	CNTNAP1	NM_003632	Body	NA	-0.0736136
cg09354487	-0.101181	32.0045	0.000410606	0.0194635	chr1	10802038		CASZ1;CASZ1	NM_001079843;NM_017766	5'UTR;5'UTR	NA	-0.101181
cg24293027	-0.161011	31.9796	0.000411689	0.0195009	chr19	45995039	chr19:45997873-45998256	RTN2;RTN2;RTN2	NM_206901;NM_206900;NM_005619	Body;Body;Body	NA	-0.161011
cg10947633	-0.224509	31.9718	0.000412028	0.019503	chr4	20285577		SLIT2	NM_004787	Body	TRUE	-0.224509
cg20107201	-0.0793993	31.9551	0.000412759	0.0195237	chr22	41788401	chr22:41791769-41792142	TEF;TEF	NM_001145398;NM_003216	Body;Body	NA	-0.0793993
cg10342490	-0.133908	31.9474	0.000413097	0.0195258	chr11	106698562		GUCY1A2	NM_000855	Body	NA	-0.133908
cg05088257	-0.0824918	31.9379	0.000413515	0.0195316	chr11	122621046		UBASH3B	NM_032873	Body	TRUE	-0.0824918
cg19167755	-0.117504	31.9245	0.000414103	0.0195455	chr6	53667257		LRRC1	NM_018214	Body	TRUE	-0.117504
cg01899581	-0.242439	31.8743	0.000416314	0.0196359	chr13	60733965	chr13:60737660-60738285	DIAPH3	NM_001042517	Body	NA	-0.242439
cg26352006	0.364648	31.8466	0.000417541	0.0196785	chr5	34749940		RAI14;RAI14;RAI14;RAI14;RAI14;RAI14	NM_001145525;NM_001145520;NM_001145521;NM_015577;NM_001145523;NM_001145522	Body;Body;Body;Body;Body;Body	TRUE	0.364648
cg13877999	-0.0541072	31.8343	0.000418089	0.0196785	chr20	42194607		SGK2;SGK2	NM_170693;NM_016276	5'UTR;TSS200	NA	-0.0541072
cg16386046	-0.0921664	31.8339	0.000418106	0.0196785	chr16	89394864		ANKRD11	NM_013275	5'UTR	NA	-0.0921664
cg23837683	-0.0528657	31.8244	0.000418526	0.0196843	chr19	3959058	chr19:3958492-3959812	DAPK3	NM_001348	3'UTR	NA	-0.0528657
cg03587422	0.0763976	31.7999	0.000419618	0.0197217	chr19	36367330	chr19:36365453-36365824	APLP1;APLP1	NM_001024807;NM_005166	Body;Body	NA	0.0763976
cg26586118	-0.0509418	31.7907	0.000420029	0.019727	chr6	31130320	chr6:31125894-31126561	TCF19;TCF19	NM_001077511;NM_007109	Body;Body	NA	-0.0509418
cg02705752	0.0611568	31.7544	0.000421656	0.0197894	chr11	64135650	chr11:64135815-64136381	MIR1237;RPS6KA4;RPS6KA4	NR_031602;NM_001006944;NM_003942	TSS1500;Body;Body	NA	0.0611568
cg19226626	-0.110391	31.7417	0.000422231	0.0197945	chr10	116310860		ABLIM1;ABLIM1;ABLIM1	NM_001003408;NM_001003407;NM_002313	Body;Body;Body	TRUE	-0.110391
cg20802616	-0.124537	31.7371	0.000422436	0.0197945	chr1	211590292	chr1:211589677-211590293	C1orf97	NR_026761	Body	NA	-0.124537
cg01824349	-0.264519	31.7321	0.00042266	0.0197945	chr5	98260405	chr5:98263746-98265531	CHD1	NM_001270	Body	NA	-0.264519
cg03292648	-0.102597	31.7063	0.000423828	0.0198215	chr1	242010305	chr1:242011151-242011744	EXO1	NM_130398	TSS1500	NA	-0.102597
cg09358130	-0.174198	31.7012	0.000424055	0.0198215	chr2	230097262		PID1;PID1	NM_001100818;NM_017933	Body;Body	NA	-0.174198
cg02807008	0.140506	31.691	0.000424518	0.0198215	chr19	1910258	chr19:1911923-1913406	ADAT3;SCAMP4	NM_138422;NM_079834	5'UTR;5'UTR	NA	0.140506
cg17389150	0.0662014	31.6869	0.000424706	0.0198215	chr19	2997638		TLE2;TLE2;TLE2	NM_003260;NM_001144762;NM_001144761	3'UTR;3'UTR;3'UTR	NA	0.0662014
cg23314866	-0.0473102	31.6861	0.000424742	0.0198215	chr19	48016020	chr19:48017717-48018782	NAPA	NM_003827	Body	TRUE	-0.0473102
cg01899074	-0.0555706	31.6691	0.000425512	0.0198215	chr7	47520711		TNS3	NM_022748	5'UTR	TRUE	-0.0555706
cg04343927	-0.211692	31.6671	0.000425603	0.0198215	chr4	1167423	chr4:1164515-1166582	LOC100130872-SPON2;SPON2;SPON2	NR_033182;NM_012445;NM_001128325	Body;TSS1500;TSS1500	TRUE	-0.211692
cg10507231	-0.041415	31.6579	0.000426023	0.0198215	chr1	204459638	chr1:204463293-204464086	PIK3C2B	NM_002646	TSS200	NA	-0.041415
cg05488523	0.0417595	31.6578	0.000426025	0.0198215	chr17	79481108	chr17:79478235-79482426	ACTG1	NM_001614	TSS1500	NA	0.0417595
cg14632180	-0.0537761	31.6535	0.000426223	0.0198215	chr17	73001513	chr17:72999204-72999978	CDR2L	NM_014603	3'UTR	NA	-0.0537761
cg04270339	-0.131466	31.6333	0.000427144	0.0198443	chr17	15524026		CDRT1	NM_006382	TSS1500	NA	-0.131466
cg16850690	0.0885284	31.6296	0.000427311	0.0198443	chr3	129318459		PLXND1	NM_015103	Body	TRUE	0.0885284
cg09325293	-0.25087	31.6197	0.000427764	0.0198514	chr11	93249433		C11orf75	NM_020179	5'UTR	TRUE	-0.25087
cg08098402	0.0508614	31.5915	0.000429057	0.0198801	chr16	89557869	chr16:89555775-89557753	ANKRD11	NM_013275	TSS1500	NA	0.0508614
cg01109707	-0.0946015	31.5904	0.000429107	0.0198801	chr11	47166816		C11orf49;C11orf49;C11orf49;C11orf49	NM_001003677;NM_024113;NM_001003676;NM_001003678	Body;Body;Body;Body	NA	-0.0946015
cg15392489	0.0479061	31.5866	0.000429281	0.0198801	chr2	72375612	chr2:72376055-72377175	CYP26B1	NM_019885	TSS1500	NA	0.0479061
cg22481427	-0.236326	31.5554	0.000430717	0.0199228	chr1	86171840	chr1:86174041-86174253	ZNHIT6;ZNHIT6	NM_001170670;NM_017953	Body;Body	NA	-0.236326
cg16440299	0.0770302	31.5535	0.000430803	0.0199228	chr16	56779141		NUP93	NM_014669	5'UTR	TRUE	0.0770302
cg09796270	-0.0742533	31.5296	0.000431908	0.0199563	chr17	17721594		SREBF1;SREBF1	NM_004176;NM_001005291	Body;Body	TRUE	-0.0742533
cg15774391	-0.14116	31.5249	0.000432128	0.0199563	chr17	40439628	chr17:40440188-40441014	STAT5A;STAT5A	NM_003152;NM_003152	5'UTR;1stExon	TRUE	-0.14116
cg04131949	-0.0886478	31.5126	0.000432698	0.0199687	chr16	570794		RAB11FIP3;RAB11FIP3	NM_014700;NM_001142272	Body;Body	NA	-0.0886478
cg05491326	-0.120676	31.5014	0.000433217	0.0199788	chr4	16504574		LDB2;LDB2	NM_001290;NM_001130834	Body;3'UTR	NA	-0.120676
cg01604547	-0.241543	31.459	0.000435191	0.0200531	chr14	51406877	chr14:51410614-51411464	PYGL;PYGL	NM_001163940;NM_002863	Body;Body	NA	-0.241543
cg13120258	-0.0346961	31.4538	0.000435434	0.0200531	chr17	767380		NXN	NM_022463	Body	NA	-0.0346961
cg10276018	-0.0445961	31.4348	0.000436327	0.0200803	chr8	640509	chr8:637393-638251	ERICH1	NM_207332	Body	NA	-0.0445961
cg13734710	0.108497	31.4145	0.000437277	0.0200934	chr10	95242014		MYOF;MYOF;MYOF;MYOF	NM_133337;NM_133337;NM_013451;NM_013451	5'UTR;1stExon;1stExon;5'UTR	NA	0.108497
cg14896003	-0.0861296	31.4122	0.000437387	0.0200934	chr11	562366	chr11:560382-561397	RASSF7;RASSF7;RASSF7	NM_001143993;NM_003475;NM_001143994	Body;Body;Body	NA	-0.0861296
cg09416908	-0.0873757	31.4094	0.00043752	0.0200934	chr11	86384670	chr11:86382695-86383586	ME3;ME3;ME3	NM_001014811;NM_006680;NM_001161586	TSS1500;TSS1500;TSS1500	NA	-0.0873757
cg02081402	-0.119716	31.3963	0.000438136	0.0201005	chr2	240002678	chr2:240005782-240006028	HDAC4	NM_006037	Body	NA	-0.119716
cg07087159	-0.12809	31.393	0.00043829	0.0201005	chr6	30522359	chr6:30523286-30523519	GNL1	NM_005275	Body	NA	-0.12809
cg26003222	-0.0728107	31.3868	0.000438583	0.0201005	chr17	75347770		SEPT9;SEPT9;SEPT9	NM_001113492;NM_001113491;NM_006640	5'UTR;Body;Body	TRUE	-0.0728107
cg26891494	-0.186779	31.358	0.000439944	0.0201429	chr10	64278743		ZNF365;ZNF365	NM_199451;NM_199452	Body;TSS1500	NA	-0.186779
cg20345325	0.0623616	31.3544	0.000440115	0.0201429	chr2	175259907		CIR1;SCRN3	NM_004882;NM_024583	Body;TSS1500	NA	0.0623616
cg16009407	0.139756	31.326	0.000441463	0.0201906	chr4	8022191		ABLIM2;ABLIM2;ABLIM2;ABLIM2;ABLIM2;ABLIM2;ABLIM2	NM_032432;NM_001130083;NM_001130087;NM_001130088;NM_001130084;NM_001130085;NM_001130086	Body;Body;Body;Body;Body;Body;Body	NA	0.139756
cg25770096	0.0721405	31.2812	0.000443601	0.020263	chr5	39425547	chr5:39424892-39425320	DAB2	NM_001343	TSS1500	NA	0.0721405
cg20793341	-0.133274	31.2801	0.000443654	0.020263	chr2	224897527		SERPINE2;SERPINE2;SERPINE2;SERPINE2	NM_006216;NM_001136529;NM_001136530;NM_001136528	5'UTR;TSS1500;Body;5'UTR	TRUE	-0.133274
cg01517033	-0.115057	31.2581	0.000444707	0.0202971	chr20	44421751	chr20:44420497-44420868	WFDC3;DNTTIP1	NM_080614;NM_052951	TSS1500;Body	NA	-0.115057
cg02121996	-0.0707107	31.2491	0.00044514	0.0203028	chr8	1788325		ARHGEF10	NM_014629	5'UTR	NA	-0.0707107
cg12706330	-0.484286	31.2263	0.000446234	0.0203388	chr10	85898700	chr10:85899058-85899640	GHITM	NM_014394	TSS1500	NA	-0.484286
cg01920524	-0.214305	31.1937	0.000447809	0.0203965	chr3	169486878	chr3:169487145-169487522	ARPM1	NM_032487	Body	NA	-0.214305
cg14117562	-0.347031	31.1672	0.000449097	0.0204358	chr10	128843682		DOCK1	NM_001380	Body	TRUE	-0.347031
cg13885155	-0.22459	31.1393	0.000450453	0.0204358	chr2	175458782		WIPF1;WIPF1	NM_003387;NM_001077269	5'UTR;5'UTR	TRUE	-0.22459
cg21282663	-0.148407	31.134	0.000450712	0.0204358	chr1	221053904	chr1:221054554-221054888	HLX	NM_021958	Body	NA	-0.148407
cg14838044	-0.0637537	31.1299	0.000450911	0.0204358	chr1	90024576		LRRC8B;LRRC8B;LRRC8B	NM_015350;NM_001134476;NM_015350	5'UTR;5'UTR;1stExon	NA	-0.0637537
cg10890925	0.196967	31.1228	0.000451258	0.0204358	chr8	1899468		ARHGEF10	NM_014629	Body	NA	0.196967
cg08425610	-0.0632995	31.1226	0.00045127	0.0204358	chr19	46029456	chr19:46032304-46032855	VASP	NM_003370	3'UTR	NA	-0.0632995
cg19690404	-0.183948	31.1209	0.000451351	0.0204358	chr7	129933646		CPA4;CPA4	NM_016352;NM_001163446	Body;Body	NA	-0.183948
cg12954798	-0.0606105	31.1182	0.000451484	0.0204358	chr7	4830823	chr7:4832111-4832481	KIAA0415	NM_014855	Body	NA	-0.0606105
cg05003554	-0.273299	31.1157	0.000451605	0.0204358	chr5	24488076		CDH10	NM_006727	Body	NA	-0.273299
cg05348123	-0.0711447	31.1128	0.000451751	0.0204358	chr4	174321584		SCRG1	NM_007281	TSS1500	NA	-0.0711447
cg01363334	-0.256292	31.0805	0.000453334	0.0204935	chr15	83503548		WHAMM	NM_001080435	3'UTR	NA	-0.256292
cg23729997	-0.17458	31.0598	0.000454351	0.0205255	chr10	126150123	chr10:126150243-126150740	LHPP;LHPP	NM_022126;NM_001167880	TSS1500;TSS1500	NA	-0.17458
cg15983520	-0.0944438	31.053	0.000454687	0.0205267	chr8	145729106	chr8:145730390-145732205	GPT	NM_005309	TSS1500	NA	-0.0944438
cg05167973	0.0520876	31.0372	0.00045547	0.020548	chr11	2949546	chr11:2949788-2951756	PHLDA2	NM_003311	3'UTR	NA	0.0520876
cg09601514	-0.0811889	31.0239	0.000456126	0.0205502	chr2	119698352		MARCO	NM_006770	TSS1500	NA	-0.0811889
cg00422452	0.213689	31.0206	0.000456291	0.0205502	chrX	128872061		XPNPEP2	NM_003399	TSS1500	NA	0.213689
cg11641222	-0.110655	31.0174	0.000456446	0.0205502	chr8	121566699		SNTB1	NM_021021	Body	NA	-0.110655
cg18185648	-0.109174	30.9914	0.000457737	0.0205636	chr1	94561065		ABCA4	NM_000350	Body	TRUE	-0.109174
cg24437523	-0.164681	30.9903	0.000457792	0.0205636	chr1	160085568		ATP1A2;ATP1A2	NM_000702;NM_000702	1stExon;5'UTR	NA	-0.164681
cg26537883	-0.191715	30.987	0.000457956	0.0205636	chr1	145568368		ANKRD35	NM_144698	3'UTR	NA	-0.191715
cg07513768	-0.0767372	30.9865	0.000457984	0.0205636	chr15	69744528	chr15:69745049-69745746	RPLP1;RPLP1	NM_213725;NM_001003	TSS1500;TSS1500	NA	-0.0767372
cg26905826	0.0334435	30.9767	0.00045847	0.0205646	chr17	39942981	chr17:39942175-39943176	JUP;JUP	NM_021991;NM_002230	TSS200;TSS200	NA	0.0334435
cg03227775	-0.151128	30.9736	0.000458627	0.0205646	chr7	2972073	chr7:2968234-2968596	CARD11	NM_032415	Body	NA	-0.151128
cg02149241	-0.105986	30.9619	0.000459207	0.0205662	chr21	18887656	chr21:18884806-18886111	CXADR	NM_001338	Body	NA	-0.105986
cg02426178	0.0958874	30.9503	0.000459789	0.0205662	chr19	10747142	chr19:10747141-10747488	SLC44A2;SLC44A2	NM_001145056;NM_020428	Body;Body	NA	0.0958874
cg08148697	-0.139054	30.9463	0.000459989	0.0205662	chr16	2047871	chr16:2048194-2048754	ZNF598	NM_178167	3'UTR	TRUE	-0.139054
cg04835615	0.0378184	30.9437	0.000460117	0.0205662	chr1	3773828	chr1:3773187-3774465	DFFB;KIAA0562	NM_004402;NM_014704	TSS200;TSS200	NA	0.0378184
cg10625686	-0.17022	30.9419	0.000460211	0.0205662	chr1	67244062		TCTEX1D1	NM_152665	3'UTR	NA	-0.17022
cg21927637	-0.0998278	30.9199	0.000461313	0.0206016	chr8	48746197	chr8:48743841-48744177	PRKDC;PRKDC	NM_001081640;NM_006904	Body;Body	NA	-0.0998278
cg06695286	-0.168842	30.9007	0.00046228	0.0206309	chr12	42880445	chr12:42876654-42878193	PRICKLE1	NM_153026	5'UTR	NA	-0.168842
cg14343927	0.03419	30.8843	0.000463104	0.0206537	chr14	20929646	chr14:20929157-20929708	TMEM55B;TMEM55B	NM_001100814;NM_144568	TSS200;TSS200	NA	0.03419
cg14865094	-0.246177	30.8672	0.00046397	0.020668	chr3	171088451		TNIK;TNIK;TNIK;TNIK;TNIK;TNIK;TNIK;TNIK;TNIK	NM_001161563;NM_001161566;NM_001161560;NR_027767;NM_001161565;NM_001161561;NM_015028;NM_001161562;NM_001161564	Body;Body;Body;Body;Body;Body;Body;Body;Body	TRUE	-0.246177
cg26713384	-0.162792	30.8657	0.000464046	0.020668	chr3	129376466		TMCC1;TMCC1;TMCC1	NM_001017395;NM_015008;NM_001128224	Body;Body;Body	TRUE	-0.162792
cg03676624	-0.131556	30.8367	0.000465515	0.0207115	chr11	77313686		AQP11	NM_173039	Body	TRUE	-0.131556
cg27638558	-0.0600873	30.8319	0.000465759	0.0207115	chr2	36642125		CRIM1	NM_016441	Body	TRUE	-0.0600873
cg11312353	-0.128106	30.8249	0.000466117	0.0207115	chr13	114202861	chr13:114202596-114202862	TMCO3	NM_017905	Body	NA	-0.128106
cg01618287	-0.122709	30.8218	0.000466271	0.0207115	chr22	18257720	chr22:18256615-18257377	BID;BID;BID	NM_197966;NM_001196;NM_197967	TSS1500;TSS1500;TSS1500	NA	-0.122709
cg18291331	0.0692947	30.7927	0.000467755	0.0207635	chr11	66628290	chr11:66623620-66626614	PC;PC;PC	NM_022172;NM_000920;NM_001040716	Body;Body;Body	NA	0.0692947
cg19862899	-0.0969093	30.7849	0.000468154	0.0207673	chr10	82173556		C10orf58;C10orf58	NR_024572;NM_032333	TSS200;5'UTR	TRUE	-0.0969093
cg14296882	-0.256601	30.761	0.000469379	0.0207997	chrX	138915561		ATP11C;ATP11C	NM_001010986;NM_173694	TSS1500;TSS1500	NA	-0.256601
cg10191240	0.159506	30.7585	0.000469511	0.0207997	chr8	134230101		WISP1;WISP1	NM_003882;NM_080838	Body;Body	TRUE	0.159506
cg16588880	0.0991834	30.7292	0.000471016	0.0208357	chr11	66473175		SPTBN2	NM_006946	Body	NA	0.0991834
cg18691565	0.271883	30.7272	0.000471121	0.0208357	chr10	27531362	chr10:27530938-27531363	ACBD5;ACBD5	NR_024150;NM_001042473	TSS1500;TSS1500	NA	0.271883
cg16496592	-0.0768735	30.7244	0.000471266	0.0208357	chr12	8015791		SLC2A14	NM_153449	Body	NA	-0.0768735
cg06371489	-0.0522543	30.7172	0.000471636	0.0208382	chr15	86309582	chr15:86312153-86313047	KLHL25	NM_022480	3'UTR	NA	-0.0522543
cg08920032	-0.178558	30.682	0.000473459	0.0208886	chr15	99332004		IGF1R	NM_000875	Body	TRUE	-0.178558
cg12726213	-0.22435	30.68	0.000473561	0.0208886	chr8	87368021		WWP1	NM_007013	5'UTR	TRUE	-0.22435
cg08843859	-0.110817	30.6769	0.00047372	0.0208886	chr1	184566345		C1orf21	NM_030806	Body	TRUE	-0.110817
cg17022727	-0.0875094	30.6619	0.000474502	0.0209092	chr7	99691652		MIR25;MCM7;MCM7;MIR106B;MIR93	NR_029498;NM_005916;NM_182776;NR_029831;NR_029510	TSS1500;Body;Body;Body;TSS200	NA	-0.0875094
cg06326493	0.0706935	30.6533	0.000474946	0.0209148	chr16	1820312	chr16:1820311-1823954	MAPK8IP3;MAPK8IP3	NM_015133;NM_001040439	3'UTR;3'UTR	NA	0.0706935
cg07124668	-0.0376303	30.6436	0.000475452	0.0209221	chr1	111889271	chr1:111889138-111889539	C1orf88;C1orf88	NM_181643;NM_181643	1stExon;5'UTR	NA	-0.0376303
cg05049335	0.0770271	30.6381	0.000475742	0.0209221	chr11	66103889	chr11:66102024-66102279	RIN1;RIN1	NM_004292;NM_004292	1stExon;5'UTR	TRUE	0.0770271
cg08592163	-0.0801084	30.6242	0.000476465	0.0209401	chr5	78106921		ARSB	NM_000046	Body	TRUE	-0.0801084
cg04836214	-0.129536	30.6134	0.000477035	0.0209482	chr20	48097523	chr20:48098512-48099560	KCNB1	NM_004975	Body	NA	-0.129536
cg05682970	-0.285784	30.605	0.000477472	0.0209482	chrX	154839539	chrX:154842112-154842719	TMLHE	NM_018196	5'UTR	NA	-0.285784
cg16546681	-0.102312	30.598	0.000477839	0.0209482	chr1	155244518	chr1:155242861-155243436	CLK2	NM_003993	TSS1500	NA	-0.102312
cg24406898	0.0588514	30.5966	0.000477912	0.0209482	chr7	94023308		COL1A2	NM_000089	TSS1500	NA	0.0588514
cg25134567	-0.0509667	30.5739	0.000479104	0.0209865	chr17	64782369		PRKCA;MIR634	NM_002737;NR_030364	Body;TSS1500	NA	-0.0509667
cg13219301	-0.194843	30.5535	0.000480183	0.0210199	chr3	99671022		C3orf26;FILIP1L;MIR548G;FILIP1L	NM_032359;NM_182909;NR_031662;NM_001042459	Body;5'UTR;Body;5'UTR	TRUE	-0.194843
cg19315466	-0.146287	30.5466	0.000480546	0.0210219	chr1	245832545	chr1:245836323-245836747	KIF26B	NM_018012	Body	NA	-0.146287
cg09303582	-0.0512043	30.5395	0.00048092	0.0210245	chr19	50171647	chr19:50173380-50173753	BCL2L12;BCL2L12	NM_001040668;NM_138639	Body;Body	NA	-0.0512043
cg10354474	-0.126439	30.5304	0.000481401	0.0210316	chr3	50350760		HYAL1	NM_153281	TSS1500	NA	-0.126439
cg15147479	-0.0781164	30.51	0.000482485	0.0210549	chr6	32164569	chr6:32163292-32164383	GPSM3;NOTCH4	NM_022107;NM_004557	TSS1500;Body	NA	-0.0781164
cg00327263	-0.0934468	30.503	0.000482856	0.0210549	chr2	120019111	chr2:120020675-120020970	STEAP3;STEAP3;STEAP3	NM_018234;NM_182915;NM_001008410	Body;Body;Body	NA	-0.0934468
cg23828265	-0.0498747	30.5016	0.000482932	0.0210549	chr6	30657146	chr6:30655116-30655401	NRM;KIAA1949	NM_007243;NM_133471	Body;TSS1500	TRUE	-0.0498747
cg24483493	0.0636338	30.4952	0.000483269	0.0210549	chr15	63333476	chr15:63334233-63336063	TPM1;TPM1;TPM1;TPM1;TPM1;TPM1	NM_001018020;NM_001018007;NM_000366;NM_001018005;NM_001018006;NM_001018004	TSS1500;TSS1500;TSS1500;TSS1500;TSS1500;TSS1500	NA	0.0636338
cg25654326	-0.621583	30.4905	0.000483519	0.0210549	chr10	35549045		CCNY	NM_181698	5'UTR	TRUE	-0.621583
cg05239163	-0.0385334	30.4825	0.000483946	0.0210596	chr1	154191266	chr1:154192843-154193852	UBAP2L;C1orf43;C1orf43;C1orf43	NM_001127320;NM_138740;NM_015449;NM_001098616	TSS1500;Body;Body;Body	NA	-0.0385334
cg22897715	0.115238	30.4611	0.000485092	0.0210889	chr11	57192251	chr11:57194340-57194650	SLC43A3;SLC43A3;SLC43A3	NM_014096;NM_199329;NM_017611	Body;Body;Body	NA	0.115238
cg09549073	-0.0516773	30.458	0.000485255	0.0210889	chr7	27183274	chr7:27182613-27185562	HOXA5;HOXA5	NM_019102;NM_019102	5'UTR;1stExon	NA	-0.0516773
cg14579772	-0.11525	30.438	0.000486328	0.0211107	chr13	44949207	chr13:44947371-44948443	SERP2	NM_001010897	Body	NA	-0.11525
cg12056772	-0.162109	30.4368	0.000486391	0.0211107	chr17	76989482	chr17:76989642-76990039	CANT1;CANT1;CANT1	NM_001159772;NM_138793;NM_001159773	3'UTR;3'UTR;3'UTR	TRUE	-0.162109
cg25090416	-0.115924	30.4118	0.000487733	0.0211551	chr6	167129857		RPS6KA2	NM_001006932	Body	NA	-0.115924
cg13986840	-0.102869	30.3951	0.000488636	0.021173	chr7	130132453	chr7:130130739-130133111	MEST;MEST;MESTIT1;MEST	NM_177524;NM_177525;NR_004382;NM_002402	5'UTR;5'UTR;TSS1500;Body	NA	-0.102869
cg12184450	-0.237228	30.386	0.000489124	0.021173	chr17	35685086		ACACA;ACACA;ACACA	NM_198839;NM_198834;NM_198836	Body;Body;Body	TRUE	-0.237228
cg11183156	-0.107294	30.3812	0.000489386	0.021173	chr11	63273543		LGALS12;LGALS12;LGALS12;LGALS12;LGALS12;LGALS12	NM_001142535;NM_033101;NM_033101;NM_001142535;NM_001142536;NM_001142536	5'UTR;1stExon;5'UTR;1stExon;1stExon;5'UTR	NA	-0.107294
cg17838773	-0.108055	30.3805	0.000489422	0.021173	chr22	38506623		BAIAP2L2;BAIAP2L2	NM_025045;NM_025045	1stExon;5'UTR	NA	-0.108055
cg26102253	-0.147699	30.3557	0.000490767	0.0211852	chr14	74666841		LIN52	NM_001024674	3'UTR	NA	-0.147699
cg20957776	0.102673	30.3426	0.000491477	0.0211852	chr2	1482963	chr2:1480758-1481631	TPO;TPO;TPO;TPO	NM_175719;NM_000547;NM_175721;NM_175722	Body;Body;Body;Body	NA	0.102673
cg10118908	-0.0904946	30.3348	0.000491903	0.0211852	chr11	1312897	chr11:1312846-1313129	TOLLIP	NM_019009	Body	NA	-0.0904946
cg15534461	-0.156822	30.3322	0.000492042	0.0211852	chr12	118575033	chr12:118573730-118574731	PEBP1	NM_002567	Body	NA	-0.156822
cg11434614	-0.210775	30.3268	0.000492336	0.0211852	chr4	169735623		PALLD;PALLD;PALLD	NM_016081;NM_001166109;NM_001166108	Body;Body;Body	TRUE	-0.210775
cg00506935	-0.0799685	30.3234	0.000492522	0.0211852	chr15	89169262		AEN	NM_022767	5'UTR	NA	-0.0799685
cg08384999	-0.0698521	30.323	0.000492541	0.0211852	chrX	40004346	chrX:40004305-40004536	BCOR;BCOR	NM_001123384;NM_001123383	5'UTR;5'UTR	NA	-0.0698521
cg19756112	-0.207592	30.3199	0.000492713	0.0211852	chr3	188200427		LPP;LPP;LPP	NM_005578;NM_001167671;NM_001167672	Body;Body;Body	TRUE	-0.207592
cg19339811	0.032494	30.3102	0.000493242	0.0211852	chr12	50419529	chr12:50418935-50419400	RACGAP1;RACGAP1;RACGAP1	NM_001126104;NM_001126103;NM_013277	TSS1500;TSS1500;TSS1500	NA	0.032494
cg26938474	0.0700171	30.3073	0.000493398	0.0211852	chr17	44418204		ARL17B;ARL17A;ARL17A;ARL17B	NM_001039083;NM_016632;NM_001113738;NM_001103154	Body;Body;Body;Body	NA	0.0700171
cg08818866	-0.0514375	30.3017	0.000493705	0.0211852	chr2	33415906		LTBP1;LTBP1;LTBP1;LTBP1;LTBP1	NM_000627;NM_206943;NM_001166265;NM_001166266;NM_001166264	Body;Body;Body;Body;Body	TRUE	-0.0514375
cg08266286	0.144261	30.2968	0.000493974	0.0211852	chr2	25141901	chr2:25142472-25143689	ADCY3;ADCY3	NM_004036;NM_004036	5'UTR;1stExon	NA	0.144261
cg09814128	-0.0564066	30.2918	0.000494248	0.0211852	chr4	178243783		NEIL3	NM_018248	Body	TRUE	-0.0564066
cg16711597	-0.0674962	30.2876	0.000494479	0.0211852	chr13	99196034		STK24	NM_001032296	Body	TRUE	-0.0674962
cg09635994	-0.14266	30.2873	0.000494493	0.0211852	chr22	51171263	chr22:51169027-51170019	SHANK3	NM_001080420	3'UTR	TRUE	-0.14266
cg18113332	-0.0572474	30.2758	0.000495126	0.0211866	chr11	368384		B4GALNT4	NM_178537	TSS1500	NA	-0.0572474
cg07784054	-0.0964659	30.275	0.000495165	0.0211866	chr22	50785141	chr22:50781190-50782009	SAPS2	NM_014678	5'UTR	NA	-0.0964659
cg03803789	-0.182748	30.2679	0.000495559	0.0211898	chr11	111854003		DIXDC1;DIXDC1	NM_033425;NM_001037954	Body;Body	TRUE	-0.182748
cg23721586	-0.145479	30.2475	0.000496675	0.0212239	chr1	92197531		TGFBR3	NM_003243	Body	TRUE	-0.145479
cg26345260	-0.0829742	30.1773	0.000500561	0.0213666	chrX	129060087		UTP14A;UTP14A	NM_006649;NM_001166221	Body;Body	NA	-0.0829742
cg01636582	0.049283	30.1633	0.000501341	0.0213666	chr11	844593	chr11:842293-843396	TSPAN4;TSPAN4;TSPAN4;TSPAN4;TSPAN4;TSPAN4;TSPAN4	NM_001025236;NM_001025239;NM_001025238;NM_001025235;NM_003271;NM_001025237;NM_001025234	5'UTR;5'UTR;5'UTR;5'UTR;5'UTR;5'UTR;5'UTR	NA	0.049283
cg07384357	-0.149876	30.1564	0.000501724	0.0213666	chr20	62499359	chr20:62496243-62497196	TPD52L2;TPD52L2;TPD52L2;TPD52L2;TPD52L2;TPD52L2	NM_199361;NM_199362;NM_199359;NM_199363;NM_199360;NM_003288	Body;Body;Body;Body;Body;Body	NA	-0.149876
cg15770278	-0.202685	30.1533	0.000501897	0.0213666	chr13	101180920	chr13:101184396-101184848	PCCA;PCCA	NM_001127692;NM_000282	Body;Body	NA	-0.202685
cg02251742	-0.0613224	30.1529	0.000501919	0.0213666	chr3	156009319	chr3:156008991-156009320	KCNAB1;KCNAB1;KCNAB1;KCNAB1	NM_003471;NM_172159;NM_172159;NM_172160	Body;1stExon;5'UTR;Body	TRUE	-0.0613224
cg03284839	-0.144203	30.1511	0.000502023	0.0213666	chr10	74778741		P4HA1;P4HA1;P4HA1;P4HA1	NM_001017962;NM_001142596;NM_000917;NM_001142595	Body;Body;Body;Body	TRUE	-0.144203
cg07343335	-0.0974453	30.1466	0.000502269	0.0213666	chr1	107936370		NTNG1;NTNG1;NTNG1	NM_014917;NM_001113228;NM_001113226	Body;Body;Body	NA	-0.0974453
cg16908552	-0.183707	30.1297	0.000503215	0.0213931	chr1	231174153	chr1:231175062-231176317	FAM89A	NM_198552	Body	NA	-0.183707
cg06235329	-0.0906186	30.1026	0.000504736	0.0214441	chr16	4747168	chr16:4743043-4744231	ANKS3	NM_133450	Body	NA	-0.0906186
cg05192657	-0.10046	30.0755	0.000506262	0.0214951	chr14	73425458		DCAF4;DCAF4;DCAF4;DCAF4;DCAF4	NM_001163508;NM_181341;NM_181340;NM_015604;NM_001163509	Body;Body;Body;Body;Body	NA	-0.10046
cg04683516	-0.167779	30.0575	0.000507278	0.0215103	chr10	5047487		AKR1C2;AKR1C2;AKR1C2	NM_001135241;NM_205845;NM_001354	TSS1500;5'UTR;5'UTR	NA	-0.167779
cg00910168	-0.158886	30.0529	0.000507535	0.0215103	chr12	125474021	chr12:125473414-125473824	DHX37	NM_032656	TSS1500	NA	-0.158886
cg18075317	-0.0953125	30.0395	0.000508297	0.0215103	chr19	40414986	chr19:40411735-40411941	FCGBP	NM_003890	Body	NA	-0.0953125
cg21459713	-0.167553	30.0369	0.000508443	0.0215103	chr8	623688	chr8:623372-623710	ERICH1	NM_207332	Body	NA	-0.167553
cg15007472	-0.127267	30.0342	0.000508595	0.0215103	chr11	93874318		PANX1	NM_015368	Body	TRUE	-0.127267
cg05901543	-0.054986	30.0304	0.000508808	0.0215103	chr16	89251975		CDH15	NM_004933	Body	NA	-0.054986
cg16230121	-0.131476	30.029	0.000508888	0.0215103	chr11	6435089		APBB1;APBB1	NM_001164;NM_145689	5'UTR;5'UTR	TRUE	-0.131476
cg03116016	0.0374542	30.0209	0.000509347	0.021516	chr16	15583606		C16orf45	NM_033201	Body	TRUE	0.0374542
cg18649198	0.0830293	30.0097	0.000509986	0.0215293	chr7	151477667	chr7:151479989-151480353	PRKAG2;PRKAG2	NM_016203;NM_001040633	Body;Body	NA	0.0830293
cg06806080	0.0532026	30.004	0.000510312	0.0215293	chr3	107810791	chr3:107809375-107810543	CD47;CD47;CD47	NM_198793;NM_001025079;NM_001777	TSS1500;TSS1500;TSS1500	NA	0.0532026
cg00194886	-0.291848	29.9548	0.00051312	0.021634	chr1	226494497	chr1:226496361-226497501	LIN9	NM_173083	Body	NA	-0.291848
cg01811796	0.0801264	29.9334	0.000514352	0.0216614	chr1	26233565	chr1:26231950-26233624	STMN1;STMN1;STMN1;STMN1	NM_005563;NM_203401;NM_001145454;NM_203399	TSS1500;TSS1500;TSS1500;TSS200	NA	0.0801264
cg16994097	-0.0559466	29.9321	0.000514422	0.0216614	chr7	1991345	chr7:1991914-1992122	MAD1L1;MAD1L1;MAD1L1	NM_003550;NM_001013837;NM_001013836	Body;Body;Body	NA	-0.0559466
cg06421138	-0.227059	29.925	0.000514831	0.0216649	chr6	111750934		REV3L	NM_002912	Body	NA	-0.227059
cg04794858	-0.218323	29.9128	0.000515534	0.0216807	chr6	160860356		SLC22A3	NM_021977	Body	TRUE	-0.218323
cg08548500	0.0811229	29.8912	0.000516784	0.0217097	chr13	113777160		F10;F10	NM_000504;NM_000504	1stExon;5'UTR	TRUE	0.0811229
cg02197279	-0.118038	29.8852	0.000517132	0.0217097	chr6	157955288		ZDHHC14;ZDHHC14	NM_153746;NM_024630	Body;Body	TRUE	-0.118038
cg01324261	0.116211	29.882	0.000517312	0.0217097	chr4	174320378		SCRG1;SCRG1	NM_007281;NM_007281	1stExon;5'UTR	NA	0.116211
cg15598425	-0.0535363	29.8783	0.000517532	0.0217097	chr19	48956889	chr19:48955996-48956286	GRWD1	NM_031485	3'UTR	NA	-0.0535363
cg10098464	-0.184985	29.8681	0.000518121	0.0217207	chr1	205745560	chr1:205743900-205744668	RAB7L1;RAB7L1;RAB7L1;RAB7L1	NM_001135663;NM_001135664;NM_001135662;NM_003929	TSS1500;TSS1500;TSS1500;TSS1500	NA	-0.184985
cg05600717	0.0877633	29.8553	0.000518864	0.0217245	chr13	52378744	chr13:52377821-52378573	DHRS12;DHRS12	NM_001031719;NM_024705	TSS1500;TSS1500	NA	0.0877633
cg15931471	-0.0909016	29.8534	0.000518977	0.0217245	chr15	67033330		SMAD6;SMAD6;SMAD6	NM_001142861;NR_027654;NM_005585	Body;Body;Body	TRUE	-0.0909016
cg27553947	-0.185089	29.8496	0.000519193	0.0217245	chr1	9819767	chr1:9822576-9822817	CLSTN1;CLSTN1	NM_001009566;NM_014944	Body;Body	TRUE	-0.185089
cg00789792	-0.237379	29.838	0.000519868	0.021739	chr2	179245704		MIR548N;OSBPL6;OSBPL6	NR_031666;NM_032523;NM_145739	TSS1500;Body;Body	NA	-0.237379
cg01393841	-0.0739282	29.8274	0.000520488	0.0217503	chr9	139229668	chr9:139231276-139231528	GPSM1;GPSM1	NM_001145638;NM_015597	Body;Body	NA	-0.0739282
cg23882131	0.0975402	29.8222	0.000520794	0.0217503	chr11	68779826	chr11:68778569-68778851	MRGPRF;MRGPRF	NM_001098515;NM_145015	5'UTR;5'UTR	NA	0.0975402
cg23993005	-0.129924	29.8125	0.000521358	0.0217565	chr10	91091209		IFIT3;IFIT3	NM_001549;NM_001031683	Body;TSS1500	NA	-0.129924
cg05998565	-0.308909	29.8075	0.00052165	0.0217565	chr2	168907444		STK39	NM_013233	Body	TRUE	-0.308909
cg13685139	-0.209202	29.8028	0.000521925	0.0217565	chr3	69812820		MITF;MITF	NM_198159;NM_006722	Body;TSS200	NA	-0.209202
cg13943355	0.156623	29.7927	0.000522517	0.0217675	chr15	67470870		SMAD3;SMAD3;SMAD3;SMAD3	NM_005902;NM_001145103;NM_001145104;NM_001145102	Body;Body;Body;Body	TRUE	0.156623
cg14861298	0.0430539	29.7768	0.000523451	0.0217927	chr5	252410		SDHA	NM_004168	Body	NA	0.0430539
cg17286985	-0.20003	29.7456	0.000525286	0.0218493	chr7	95945241		SLC25A13;SLC25A13;SLC25A13	NM_014251;NM_001160210;NR_027662	Body;Body;Body	TRUE	-0.20003
cg19646886	0.11721	29.741	0.000525558	0.0218493	chr19	8495870	chr19:8495554-8495794	MARCH2;MARCH2;MARCH2	NM_016496;NM_001005415;NM_001005416	Body;Body;Body	NA	0.11721
cg05811567	-0.075222	29.737	0.000525798	0.0218493	chr1	206516335		SRGAP2;SRGAP2;SRGAP2	NM_001170637;NM_001042758;NM_015326	1stExon;1stExon;1stExon	NA	-0.075222
cg21437623	-0.0957446	29.7298	0.000526222	0.0218532	chr8	1857569		ARHGEF10	NM_014629	Body	NA	-0.0957446
cg20845858	0.051304	29.714	0.000527158	0.0218784	chr7	129945688		CPA4;CPA4	NM_016352;NM_001163446	Body;Body	NA	0.051304
cg11928198	-0.083709	29.7006	0.000527954	0.0218942	chr1	151137319		SCNM1;LYSMD1;LYSMD1	NM_024041;NM_212551;NM_001136543	TSS1500;Body;Body	NA	-0.083709
cg00166653	-0.136468	29.6895	0.000528614	0.0218942	chr2	40429179		SLC8A1;SLC8A1;SLC8A1;SLC8A1	NM_001112801;NM_001112802;NM_021097;NM_001112800	Body;Body;Body;Body	TRUE	-0.136468
cg01175682	0.0548499	29.6875	0.00052873	0.0218942	chr1	44870946	chr1:44871109-44874047	RNF220	NM_018150	TSS200	NA	0.0548499
cg03062587	0.0661239	29.6845	0.000528912	0.0218942	chr17	1077099		ABR;ABR	NM_021962;NM_001159746	Body;5'UTR	NA	0.0661239
cg26605164	0.0769593	29.6703	0.000529756	0.0218942	chr10	102821565	chr10:102820488-102822874	KAZALD1;KAZALD1	NM_030929;NM_030929	1stExon;5'UTR	TRUE	0.0769593
cg19171383	-0.090099	29.6688	0.000529843	0.0218942	chr17	19555084	chr17:19551344-19552483	ALDH3A2;ALDH3A2	NM_001031806;NM_000382	Body;Body	NA	-0.090099
cg07102397	-0.112101	29.6603	0.000530351	0.0218942	chr14	89864727		FOXN3;FOXN3	NM_005197;NM_001085471	Body;Body	TRUE	-0.112101
cg16273051	-0.100575	29.6524	0.000530823	0.0218942	chr3	129132966		C3orf25	NM_207307	Body	TRUE	-0.100575
cg07463167	-0.177981	29.639	0.000531629	0.0218942	chr14	50996091	chr14:50998577-50999711	MAP4K5;MAP4K5	NM_198794;NM_006575	Body;Body	NA	-0.177981
cg15126050	-0.164873	29.6298	0.000532176	0.0218942	chr5	71441596		MAP1B	NM_005909	Body	TRUE	-0.164873
cg00945443	-0.0881143	29.628	0.000532287	0.0218942	chr6	151366391		MTHFD1L	NM_015440	Body	TRUE	-0.0881143
cg00974629	0.0880988	29.6248	0.000532477	0.0218942	chr4	148401903	chr4:148402198-148402760	EDNRA;EDNRA;EDNRA	NR_028596;NM_001957;NM_001166055	TSS200;TSS200;TSS200	NA	0.0880988
cg04926193	0.0480055	29.6239	0.00053253	0.0218942	chr10	497316		DIP2C	NM_014974	Body	TRUE	0.0480055
cg01721555	-0.197544	29.6239	0.000532533	0.0218942	chr3	122401300	chr3:122399655-122400190	PARP14	NM_017554	Body	NA	-0.197544
cg11912272	-0.142877	29.6227	0.000532605	0.0218942	chr2	201204807		SPATS2L;SPATS2L;SPATS2L;SPATS2L	NM_015535;NM_001100424;NM_001100423;NM_001100422	5'UTR;5'UTR;5'UTR;5'UTR	TRUE	-0.142877
cg05287372	-0.20242	29.6191	0.000532818	0.0218942	chr3	69058876	chr3:69062159-69063190	C3orf64	NM_173654	Body	NA	-0.20242
cg21160372	0.116089	29.6038	0.00053374	0.0219186	chr21	22369310	chr21:22369423-22370582	NCAM2	NM_004540	TSS1500	NA	0.116089
cg11601297	-0.138482	29.5967	0.00053417	0.0219226	chr19	41224147	chr19:41222598-41223162	ITPKC;ADCK4	NM_025194;NM_024876	1stExon;TSS1500	NA	-0.138482
cg00362285	-0.140342	29.591	0.000534512	0.0219231	chr1	236444212	chr1:236444603-236445700	ERO1LB	NM_019891	Body	NA	-0.140342
cg08095566	-0.205765	29.5667	0.000535978	0.0219622	chr2	161221369		RBMS1;RBMS1	NM_002897;NM_016836	Body;Body	TRUE	-0.205765
cg01494454	0.149584	29.5642	0.000536127	0.0219622	chr12	25055214	chr12:25055599-25056246	BCAT1	NM_005504	Body	NA	0.149584
cg03255601	-0.0565392	29.5375	0.000537748	0.022006	chr12	133143874	chr12:133146517-133148261	FBRSL1	NM_001142641	Body	NA	-0.0565392
cg16735875	0.11452	29.5328	0.000538032	0.022006	chr15	99367484		IGF1R	NM_000875	Body	TRUE	0.11452
cg11100795	0.077931	29.5278	0.00053834	0.022006	chr5	77583915		AP3B1	NM_003664	Body	TRUE	0.077931
cg22429911	-0.174263	29.5219	0.000538695	0.022006	chr5	34686500		RAI14;RAI14;RAI14;RAI14;RAI14;RAI14	NM_001145523;NM_015577;NM_001145522;NM_001145520;NM_001145525;NM_001145521	TSS1500;5'UTR;5'UTR;5'UTR;5'UTR;5'UTR	TRUE	-0.174263
cg21208686	-0.0743329	29.5183	0.000538917	0.022006	chr9	137711757	chr9:137709962-137710291	COL5A1	NM_000093	Body	NA	-0.0743329
cg16331823	0.0551332	29.5026	0.000539876	0.022006	chr6	30711835	chr6:30710307-30712440	FLOT1;IER3	NM_005803;NM_003897	TSS1500;Body	NA	0.0551332
cg19025272	-0.149295	29.5003	0.000540013	0.022006	chr2	201177919		SPATS2L;SPATS2L;SPATS2L;SPATS2L	NM_015535;NM_001100424;NM_001100423;NM_001100422	5'UTR;5'UTR;5'UTR;5'UTR	TRUE	-0.149295
cg02055351	0.076475	29.499	0.000540096	0.022006	chr11	373894	chr11:375851-377380	B4GALNT4	NM_178537	Body	NA	0.076475
cg09799789	-0.270484	29.4941	0.000540392	0.022006	chr1	245836746	chr1:245836323-245836747	KIF26B	NM_018012	Body	TRUE	-0.270484
cg25291404	0.0709064	29.4917	0.000540538	0.022006	chr20	30252580		BCL2L1;BCL2L1	NM_001191;NM_138578	3'UTR;3'UTR	NA	0.0709064
cg10123201	-0.100738	29.4777	0.000541396	0.022006	chr3	46906323		MYL3	NM_000258	TSS1500	TRUE	-0.100738
cg04488111	-0.171352	29.4777	0.000541397	0.022006	chr1	154897518		PMVK	NM_006556	3'UTR	NA	-0.171352
cg23579537	-0.253524	29.4711	0.000541804	0.022006	chr13	51482661	chr13:51483747-51484591	RNASEH2B;RNASEH2B	NM_024570;NM_001142279	TSS1500;TSS1500	NA	-0.253524
cg11230435	0.124732	29.4663	0.000542096	0.022006	chr10	30724374	chr10:30722378-30723707	MAP3K8	NM_005204	5'UTR	NA	0.124732
cg21734996	-0.0696154	29.4651	0.000542169	0.022006	chr4	16760829		LDB2;LDB2	NM_001290;NM_001130834	Body;Body	TRUE	-0.0696154
cg08391321	0.0513428	29.455	0.000542788	0.0220176	chr5	112630695	chr5:112630219-112630624	MCC;MCC	NM_002387;NM_001085377	TSS200;Body	NA	0.0513428
cg26184765	-0.132103	29.4384	0.000543812	0.0220457	chr4	103172826		SLC39A8	NM_001135147	3'UTR	NA	-0.132103
cg13543833	-0.214348	29.4229	0.000544769	0.022057	chr9	88309142		AGTPBP1	NM_015239	Body	NA	-0.214348
cg10057614	-0.078868	29.4111	0.000545499	0.022057	chr16	56841060		NUP93	NM_014669	Body	TRUE	-0.078868
cg23781719	-0.150258	29.4075	0.000545722	0.022057	chr6	43398988	chr6:43395188-43395894	ABCC10	NM_033450	TSS1500	NA	-0.150258
cg09775648	-0.0791282	29.4026	0.000546024	0.022057	chr2	190309186	chr2:190306157-190306433	WDR75	NM_032168	Body	NA	-0.0791282
cg00223963	-0.121076	29.4021	0.000546053	0.022057	chr15	64674713		KIAA0101;KIAA0101	NM_001029989;NM_014736	TSS1500;TSS1500	NA	-0.121076
cg01057573	-0.126644	29.4016	0.000546085	0.022057	chr5	118683890		TNFAIP8	NM_001077654	Body	TRUE	-0.126644
cg01352705	0.0302504	29.3901	0.000546797	0.0220703	chr2	216979551		XRCC5	NM_021141	Body	NA	0.0302504
cg25338454	-0.337109	29.3855	0.000547081	0.0220703	chr12	26900022		ITPR2	NM_002223	Body	TRUE	-0.337109
cg25366404	-0.0830335	29.3547	0.000549001	0.0221255	chr6	39895360		MOCS1;MOCS1;MOCS1;MOCS1;MOCS1;MOCS1;MOCS1;MOCS1	NM_005943;NM_138928;NM_005942;NM_005943;NR_033233;NM_001075098;NM_138928;NM_005942	5'UTR;1stExon;1stExon;1stExon;Body;Body;5'UTR;5'UTR	NA	-0.0830335
cg07635132	-0.140575	29.3529	0.000549114	0.0221255	chr16	30441833	chr16:30441095-30441675	DCTPP1	NM_024096	TSS1500	NA	-0.140575
cg21854952	-0.123175	29.344	0.000549669	0.0221344	chr17	1961778	chr17:1952919-1962328	HIC1;HIC1	NM_001098202;NM_006497	Body;Body	NA	-0.123175
cg06231565	-0.149963	29.2739	0.000554062	0.0222978	chr12	1738268	chr12:1739286-1739833	WNT5B;WNT5B	NM_032642;NM_030775	TSS200;5'UTR	NA	-0.149963
cg18567954	-0.11231	29.2608	0.000554889	0.0223131	chr12	113496168	chr12:113494389-113495534	DTX1	NM_004416	1stExon	NA	-0.11231
cg09532726	-0.141456	29.2573	0.000555114	0.0223131	chr13	36516270		MIR548F5;DCLK1	NR_031646;NM_004734	TSS1500;Body	NA	-0.141456
cg15275697	-0.345494	29.2498	0.000555589	0.0223186	chr8	131311793		ASAP1	NM_018482	Body	TRUE	-0.345494
cg03951121	-0.317654	29.2288	0.000556918	0.0223585	chr21	33673209	chr21:33672605-33673215	MRAP;MRAP	NM_206898;NM_178817	Body;Body	NA	-0.317654
cg23714917	-0.118992	29.211	0.000558048	0.0223706	chr7	130132305	chr7:130130739-130133111	MEST;MEST;MESTIT1;MEST	NM_177524;NM_177525;NR_004382;NM_002402	5'UTR;5'UTR;TSS1500;Body	NA	-0.118992
cg18551877	-0.170475	29.2044	0.000558468	0.0223706	chr11	58612087		GLYATL2	NM_145016	TSS200	NA	-0.170475
cg12523691	0.146595	29.2003	0.000558731	0.0223706	chr4	169717681		PALLD;PALLD;PALLD	NM_016081;NM_001166109;NM_001166108	Body;Body;Body	TRUE	0.146595
cg23002097	0.0459689	29.2001	0.000558742	0.0223706	chr19	58898625	chr19:58897721-58898878	RPS5	NM_001009	TSS200	NA	0.0459689
cg08865208	-0.101839	29.1975	0.000558905	0.0223706	chr12	118469768		RFC5;RFC5;RFC5;RFC5	NM_001130113;NM_007370;NM_001130112;NM_181578	3'UTR;3'UTR;3'UTR;3'UTR	NA	-0.101839
cg04323622	-0.235659	29.1791	0.000560084	0.0223976	chr4	140225586	chr4:140222426-140223335	NAA15	NM_057175	Body	NA	-0.235659
cg12695612	0.102892	29.1764	0.000560256	0.0223976	chr1	17308092	chr1:17306551-17307363	MFAP2;MFAP2;MFAP2;MFAP2	NM_002403;NM_001135247;NM_017459;NM_001135248	TSS1500;TSS200;TSS200;TSS1500	NA	0.102892
cg26789453	-0.155254	29.1467	0.000562154	0.02246	chr12	112452424	chr12:112450905-112451856	TMEM116;ERP29;ERP29	NM_138341;NM_006817;NM_001034025	TSS1500;Body;Body	NA	-0.155254
cg14458002	-0.115318	29.1414	0.000562495	0.0224601	chr6	45489463		RUNX2;RUNX2;RUNX2	NM_001015051;NM_001024630;NM_004348	Body;Body;Body	TRUE	-0.115318
cg10728451	0.0687158	29.1333	0.000563016	0.0224674	chr10	131653136		EBF3	NM_001005463	Body	NA	0.0687158
cg07222133	0.084366	29.0816	0.000566358	0.0225871	chr5	179499488	chr5:179498291-179499338	RNF130	NM_018434	TSS1500	NA	0.084366
cg03707183	-0.0856329	29.0718	0.00056699	0.0225988	chr7	4901449	chr7:4901336-4901753	PAPOLB;RADIL;PAPOLB	NM_020144;NM_018059;NM_020144	5'UTR;Body;1stExon	NA	-0.0856329
cg19227523	0.155374	29.0475	0.000568573	0.0226483	chrX	128872002		XPNPEP2	NM_003399	TSS1500	NA	0.155374
cg18181571	-0.181744	29.0212	0.000570285	0.0227028	chr5	52082858	chr5:52083946-52084287	ITGA1;PELO	NM_181501;NM_015946	TSS1500;TSS1500	NA	-0.181744
cg08835372	-0.151729	29.0068	0.00057123	0.0227268	chr10	121700750		SEC23IP	NM_007190	3'UTR	NA	-0.151729
cg07474670	-0.0981414	28.9989	0.000571749	0.0227338	chr12	124831017	chr12:124831133-124831430	NCOR2;NCOR2	NM_006312;NM_001077261	Body;Body	NA	-0.0981414
cg12621514	-0.15088	28.9928	0.000572147	0.022736	chr10	54073047	chr10:54073989-54074827	DKK1	NM_012242	TSS1500	NA	-0.15088
cg24228503	0.0670364	28.9745	0.000573348	0.0227701	chr19	40334545	chr19:40336877-40337211	FBL	NM_001436	Body	NA	0.0670364
cg17339440	-0.145754	28.9302	0.000576274	0.0228501	chr8	37743949		RAB11FIP1;RAB11FIP1	NM_025151;NM_001002814	Body;Body	TRUE	-0.145754
cg23379208	-0.0849055	28.9268	0.000576494	0.0228501	chr6	30522674	chr6:30523286-30523519	GNL1	NM_005275	Body	NA	-0.0849055
cg08846112	-0.216853	28.9234	0.000576723	0.0228501	chr8	121598484		SNTB1	NM_021021	Body	TRUE	-0.216853
cg04145890	-0.0675941	28.9231	0.000576739	0.0228501	chr4	1007657	chr4:1005930-1006282	FGFRL1;FGFRL1;FGFRL1	NM_001004358;NM_001004356;NM_021923	Body;Body;Body	NA	-0.0675941
cg00236225	0.0403763	28.9048	0.000577958	0.0228847	chr12	50561318	chr12:50560726-50561386	LASS5	NM_147190	TSS1500	NA	0.0403763
cg12611195	-0.068542	28.8897	0.000578963	0.0228905	chr6	150471163		PPP1R14C	NM_030949	Body	TRUE	-0.068542
cg06409856	-0.136548	28.8893	0.000578987	0.0228905	chr19	10750786	chr19:10747141-10747488	SLC44A2;SLC44A2	NM_001145056;NM_020428	Body;Body	NA	-0.136548
cg06445972	-0.110907	28.887	0.000579138	0.0228905	chr8	2024679		MYOM2	NM_003970	Body	NA	-0.110907
cg21350621	-0.0813137	28.8763	0.000579852	0.0229051	chr2	23646256		KLHL29	NM_052920	5'UTR	NA	-0.0813137
cg12178432	-0.269095	28.853	0.000581412	0.022953	chr1	26049105		MAN1C1	NM_020379	Body	NA	-0.269095
cg14642045	-0.0650238	28.8211	0.000583551	0.0230109	chr12	109538736	chr12:109535264-109536431	UNG;UNG	NM_003362;NM_080911	Body;Body	NA	-0.0650238
cg15484375	-0.18189	28.8208	0.00058357	0.0230109	chr11	18287647		SAA1;SAA1	NM_199161;NM_000331	TSS200;TSS200	NA	-0.18189
cg26242755	0.0926679	28.8142	0.000584014	0.0230115	chr6	6624147		LOC285780;LY86	NR_026970;NM_004271	TSS1500;Body	NA	0.0926679
cg19162496	-0.162298	28.8103	0.00058428	0.0230115	chr4	77356175		SHROOM3	NM_020859	TSS200	NA	-0.162298
cg06135425	0.209135	28.785	0.000585984	0.0230649	chr6	136316734		PDE7B	NM_018945	Body	TRUE	0.209135
cg00013899	-0.195653	28.779	0.000586391	0.0230672	chr1	64992433		CACHD1	NM_020925	Body	TRUE	-0.195653
cg12817389	-0.152723	28.7734	0.000586771	0.0230685	chr8	62602522		ASPH;ASPH;ASPH;ASPH;ASPH;ASPH;ASPH;ASPH;ASPH;ASPH;ASPH;ASPH	NM_001164755;NM_032468;NM_032467;NM_004318;NM_001164751;NM_020164;NM_001164753;NM_032466;NM_001164752;NM_001164750;NM_001164756;NM_001164754	Body;TSS200;TSS200;Body;TSS200;TSS200;TSS200;Body;TSS200;TSS200;Body;Body	TRUE	-0.152723
cg23883738	-0.0699892	28.7578	0.000587824	0.0230877	chr2	179974586		SESTD1	NM_178123	3'UTR	NA	-0.0699892
cg27560367	0.0440385	28.7559	0.000587955	0.0230877	chr13	114144049	chr13:114144455-114145625	DCUN1D2;TMCO3	NM_001014283;NM_017905	Body;TSS1500	NA	0.0440385
cg07256668	0.0429077	28.7306	0.000589673	0.0231373	chr11	64398137	chr11:64397644-64398016	NRXN2;NRXN2;NRXN2	NM_138734;NM_138732;NM_015080	Body;Body;Body	NA	0.0429077
cg25948180	-0.103271	28.727	0.000589921	0.0231373	chr11	34936781	chr11:34937328-34938380	PDHX;PDHX;APIP;PDHX	NM_003477;NM_001166158;NM_015957;NM_001135024	TSS1500;TSS1500;Body;TSS1500	NA	-0.103271
cg24659758	-0.169647	28.722	0.000590264	0.0231373	chr10	71891123	chr10:71892092-71892802	AIFM2	NM_032797	5'UTR	TRUE	-0.169647
cg26878655	-0.11054	28.7095	0.000591112	0.0231438	chr17	38481877		RARA;RARA;RARA	NM_001145301;NM_000964;NM_001145302	5'UTR;5'UTR;5'UTR	TRUE	-0.11054
cg07493465	-0.14387	28.7094	0.000591126	0.0231438	chr6	149301241		UST	NM_005715	Body	TRUE	-0.14387
cg06095752	0.125197	28.6988	0.000591847	0.0231583	chr2	102313242	chr2:102313549-102314478	MAP4K4;MAP4K4;MAP4K4	NM_145687;NM_145686;NM_004834	TSS1500;TSS1500;TSS1500	NA	0.125197
cg06542614	-0.086025	28.6857	0.000592742	0.0231767	chr10	97051255	chr10:97050185-97051124	PDLIM1	NM_020992	TSS1500	NA	-0.086025
cg21703322	-0.0844026	28.6775	0.000593305	0.0231767	chr11	111411076	chr11:111410932-111412199	LAYN	NM_178834	TSS200	NA	-0.0844026
cg16532100	-0.0814906	28.6734	0.000593586	0.0231767	chr5	171611704	chr5:171614430-171615939	STK10	NM_005990	Body	NA	-0.0814906
cg00496272	0.0493155	28.6703	0.000593804	0.0231767	chr16	67877232	chr16:67875717-67876740	CENPT;THAP11	NM_025082;NM_020457	5'UTR;1stExon	NA	0.0493155
cg27145044	0.0725887	28.6649	0.000594171	0.0231767	chr3	129118667		RPL32P3	NR_003111	TSS1500	NA	0.0725887
cg25123895	-0.0554079	28.6614	0.000594413	0.0231767	chr2	21267113	chr2:21266669-21266961	APOB	NM_000384	TSS200	TRUE	-0.0554079
cg21621104	-0.132009	28.6529	0.000594996	0.0231794	chr3	66468921		LRIG1	NM_015541	Body	TRUE	-0.132009
cg23800248	-0.253067	28.6503	0.000595181	0.0231794	chr6	101877838		GRIK2;GRIK2;GRIK2	NM_001166247;NM_175768;NM_021956	Body;Body;Body	NA	-0.253067
cg25869196	-0.348525	28.6406	0.000595844	0.023185	chr2	102952419		IL1RL1;IL1RL1	NM_016232;NM_003856	5'UTR;TSS1500	NA	-0.348525
cg10979567	-0.119385	28.6354	0.000596207	0.023185	chr2	238241642		COL6A3;COL6A3;COL6A3	NM_004369;NM_057166;NM_057167	Body;Body;Body	TRUE	-0.119385
cg16703008	-0.0561757	28.633	0.000596372	0.023185	chr2	29828479		ALK	NM_004304	Body	TRUE	-0.0561757
cg15723784	-0.0660554	28.6274	0.000596757	0.0231864	chr15	67441067		SMAD3;SMAD3;SMAD3	NM_005902;NM_001145103;NM_001145102	Body;Body;5'UTR	TRUE	-0.0660554
cg05948372	-0.164823	28.6142	0.000597671	0.0231953	chr18	19283268	chr18:19284165-19285052	ABHD3	NM_138340	Body	NA	-0.164823
cg00256932	0.0685183	28.6094	0.000598005	0.0231953	chr22	51041732	chr22:51042293-51043422	MAPK8IP2;MAPK8IP2	NM_016431;NM_012324	1stExon;Body	NA	0.0685183
cg12375586	0.0346668	28.609	0.000598033	0.0231953	chr7	43698429		C7orf44	NM_018224	5'UTR	TRUE	0.0346668
cg04514385	-0.243873	28.5996	0.000598683	0.0231959	chrX	134653547	chrX:134655102-134655750	DDX26B	NM_182540	TSS1500	NA	-0.243873
cg24480515	-0.165642	28.5986	0.00059875	0.0231959	chr7	6418440	chr7:6413934-6414720	RAC1;RAC1	NM_018890;NM_006908	Body;Body	NA	-0.165642
cg03460027	-0.115824	28.5886	0.000599451	0.0231983	chr10	390328	chr10:391382-394008	DIP2C	NM_014974	Body	TRUE	-0.115824
cg18979491	-0.0677662	28.5843	0.000599747	0.0231983	chr20	36974445		LBP	NM_004139	TSS1500	NA	-0.0677662
cg20105834	-0.153827	28.5749	0.000600401	0.0231983	chr6	17684962		NUP153	NM_005124	Body	TRUE	-0.153827
cg25119077	-0.201203	28.5726	0.000600559	0.0231983	chr5	16881431		MYO10	NM_012334	Body	TRUE	-0.201203
cg04141770	-0.0682415	28.5726	0.000600559	0.0231983	chr14	105048339		C14orf180	NM_001008404	5'UTR	NA	-0.0682415
cg07132223	0.0708336	28.552	0.000602	0.0232387	chr12	58003385	chr12:58003880-58004249	DTX3;GEFT	NM_178502;NM_001111270	3'UTR;TSS1500	NA	0.0708336
cg01062024	0.103283	28.5351	0.000603182	0.0232387	chr3	49065979	chr3:49066573-49066983	IMPDH2	NM_000884	Body	TRUE	0.103283
cg03537374	-0.274583	28.5332	0.000603317	0.0232387	chrX	137950565		FGF13;FGF13;FGF13;FGF13	NM_001139501;NM_001139500;NM_001139502;NM_001139498	5'UTR;Body;TSS1500;Body	NA	-0.274583
cg08863693	-0.178192	28.5205	0.000604205	0.0232387	chr5	180683496		TRIM52	NM_032765	3'UTR	NA	-0.178192
cg02635869	0.0364369	28.5169	0.000604456	0.0232387	chr21	36262100	chr21:36260450-36263687	RUNX1;RUNX1;RUNX1	NM_001001890;NM_001122607;NM_001754	TSS1500;TSS1500;Body	NA	0.0364369
cg11919336	-0.237567	28.5167	0.000604476	0.0232387	chr12	123188078		GPR109A	NM_177551	TSS200	NA	-0.237567
cg14512363	0.0419098	28.5159	0.00060453	0.0232387	chr1	68298086	chr1:68298371-68299315	GNG12	NM_018841	5'UTR	NA	0.0419098
cg24777399	0.0756804	28.5144	0.000604634	0.0232387	chr2	109855574		SH3RF3	NM_001099289	Body	TRUE	0.0756804
cg11883892	-0.144696	28.5127	0.000604757	0.0232387	chr11	124972164		TMEM218	NM_001080546	5'UTR	NA	-0.144696
cg01487910	-0.0981712	28.5002	0.000605637	0.0232591	chr6	35453938	chr6:35453776-35454435	TEAD3	NM_003214	Body	NA	-0.0981712
cg18316528	-0.0476377	28.4848	0.00060672	0.0232872	chr14	100843942	chr14:100842339-100842931	WARS;WDR25;WDR25;WARS	NM_173701;NM_024515;NM_001161476;NM_213645	TSS1500;5'UTR;5'UTR;TSS1500	NA	-0.0476377
cg16016036	-0.0623522	28.4723	0.000607603	0.0233076	chr2	1417109		TPO;TPO;TPO;TPO	NM_175721;NM_000547;NM_175719;NM_175722	TSS1500;TSS200;TSS200;TSS1500	NA	-0.0623522
cg08154944	0.0534282	28.4643	0.000608166	0.0233157	chr15	67813145	chr15:67813370-67814181	C15orf61	NM_001143936	TSS1500	NA	0.0534282
cg11380807	-0.168671	28.452	0.000609042	0.0233358	chr2	109954718		SH3RF3	NM_001099289	Body	TRUE	-0.168671
cg01564640	0.0690693	28.4425	0.000609714	0.0233368	chr19	41129962	chr19:41129847-41130112	LTBP4;LTBP4;LTBP4	NM_001042545;NM_001042544;NM_003573	Body;Body;Body	NA	0.0690693
cg01162108	-0.230535	28.4382	0.000610015	0.0233368	chr4	169764111		PALLD;PALLD;PALLD;PALLD	NM_001166110;NM_016081;NM_001166109;NM_001166108	5'UTR;Body;Body;Body	TRUE	-0.230535
cg00925339	0.0747527	28.4367	0.000610123	0.0233368	chr6	86162725	chr6:86159425-86160395	NT5E	NM_002526	Body	TRUE	0.0747527
cg18558744	-0.0288158	28.4271	0.00061081	0.0233496	chr10	485205		DIP2C	NM_014974	Body	NA	-0.0288158
cg24007388	-0.15106	28.4192	0.000611368	0.0233575	chr11	64408561	chr11:64409877-64411253	NRXN2;NRXN2;NRXN2	NM_138734;NM_138732;NM_015080	Body;Body;Body	NA	-0.15106
cg12424646	0.116308	28.4084	0.000612141	0.0233736	chr8	37699507	chr8:37698846-37699931	GPR124	NM_032777	Body	NA	0.116308
cg18973396	-0.0881868	28.3992	0.000612796	0.0233769	chr13	27828900	chr13:27825351-27826049	SNORA27;SNORD102;RPL21P28;RPL21	NR_002575;NR_002574;NR_026911;NM_000982	TSS1500;TSS1500;Body;Body	NA	-0.0881868
cg13240253	-0.352333	28.3941	0.000613164	0.0233769	chr3	71245529		FOXP1	NM_032682	Body	TRUE	-0.352333
cg20947553	-0.0677881	28.3919	0.00061332	0.0233769	chr7	6440601	chr7:6441809-6442042	RAC1;RAC1	NM_018890;NM_006908	Body;Body	NA	-0.0677881
cg10346364	0.0577776	28.3875	0.000613636	0.0233769	chr11	67142268	chr11:67139887-67141146	LOC100130987;CLCF1;CLCF1	NR_024469;NM_013246;NM_001166212	Body;TSS1500;TSS1500	NA	0.0577776
cg21769057	-0.232974	28.3754	0.000614503	0.0233965	chr7	90630110		CDK14	NM_012395	Body	TRUE	-0.232974
cg10864319	-0.110447	28.3625	0.00061543	0.0234151	chr2	164593498	chr2:164592917-164593511	FIGN	NM_018086	TSS1500	NA	-0.110447
cg11683511	-0.161824	28.3547	0.000615987	0.0234151	chr12	50496708		GPD1	NM_005276	TSS1500	TRUE	-0.161824
cg15779716	-0.0818429	28.3534	0.000616082	0.0234151	chr3	45188208	chr3:45187026-45187946	CDCP1;CDCP1	NM_178181;NM_022842	TSS1500;TSS1500	NA	-0.0818429
cg13022222	-0.081436	28.3456	0.000616644	0.0234151	chr2	102404865		MAP4K4;MAP4K4;MAP4K4	NM_145687;NM_004834;NM_145686	Body;Body;Body	TRUE	-0.081436
cg13783657	-0.0593456	28.344	0.000616758	0.0234151	chr9	139341796	chr9:139341718-139341921	SEC16A	NM_014866	Body	NA	-0.0593456
cg12641021	-0.164677	28.3075	0.000619391	0.0235017	chr10	13516370	chr10:13516165-13516747	BEND7;BEND7	NM_152751;NM_001100912	Body;Body	NA	-0.164677
cg20258671	-0.0739173	28.2679	0.000622266	0.0235973	chr12	132626120	chr12:132627866-132629469	DDX51	NM_175066	Body	NA	-0.0739173
cg27139457	0.097661	28.2503	0.00062355	0.0236325	chr2	85637739	chr2:85640969-85641259	CAPG	NM_001747	TSS200	NA	0.097661
cg25060573	0.0507564	28.2354	0.000624643	0.0236424	chr11	69457121	chr11:69451136-69458596	CCND1	NM_053056	Body	NA	0.0507564
cg13849825	0.104643	28.234	0.000624742	0.0236424	chr5	68461940	chr5:68462675-68463214	CCNB1	NM_031966	TSS1500	NA	0.104643
cg14533390	0.063826	28.2321	0.000624882	0.0236424	chr3	65342843	chr3:65342203-65342884	MAGI1;MAGI1	NM_015520;NM_001033057	Body;Body	TRUE	0.063826
cg04027612	-0.105785	28.218	0.000625916	0.0236681	chr20	34022351	chr20:34022007-34022502	GDF5	NM_000557	Body	NA	-0.105785
cg03394122	0.051696	28.1662	0.00062973	0.0237794	chr1	17307678	chr1:17306551-17307363	MFAP2;MFAP2;MFAP2;MFAP2	NM_002403;NM_017459;NM_001135247;NM_001135248	TSS1500;5'UTR;5'UTR;TSS1500	NA	0.051696
cg20654082	-0.079033	28.1624	0.000630012	0.0237794	chr2	191895804		STAT4	NM_003151	Body	TRUE	-0.079033
cg13979602	0.0363461	28.1609	0.000630119	0.0237794	chr6	31127004	chr6:31125894-31126561	CCHCR1;CCHCR1;TCF19;TCF19;CCHCR1	NM_001105564;NM_001105563;NM_001077511;NM_007109;NM_019052	TSS1500;TSS1500;5'UTR;5'UTR;TSS1500	NA	0.0363461
cg08170141	-0.0773272	28.1586	0.000630295	0.0237794	chr2	238324040		COL6A3;COL6A3;COL6A3;COL6A3;COL6A3	NM_057165;NM_004369;NM_057166;NM_057164;NM_057167	TSS1500;TSS1500;TSS1500;TSS1500;TSS1500	NA	-0.0773272
cg00980776	0.0370441	28.143	0.000631451	0.0237988	chr2	112642163	chr2:112641337-112641906	ANAPC1	NM_022662	TSS1500	NA	0.0370441
cg23067959	-0.0597805	28.142	0.000631525	0.0237988	chr20	32250111	chr20:32251123-32251832	NECAB3;NECAB3;C20orf144	NM_031231;NM_031232;NM_080825	Body;Body;TSS200	NA	-0.0597805
cg22114827	0.0320602	28.1334	0.000632156	0.0238054	chr17	4852349	chr17:4850942-4853907	PFN1	NM_005022	TSS1500	NA	0.0320602
cg07161872	0.0597959	28.1299	0.000632419	0.0238054	chr10	86089017	chr10:86088395-86088791	FAM190B	NM_018999	5'UTR	NA	0.0597959
cg03816370	-0.189299	28.1126	0.000633705	0.0238301	chr2	190616071		OSGEPL1	NM_022353	Body	NA	-0.189299
cg23542449	-0.294555	28.1114	0.000633793	0.0238301	chr12	22602447		KIAA0528	NM_014802	3'UTR	NA	-0.294555
cg24859375	-0.07499	28.0591	0.000637709	0.0239638	chr12	7121914	chr12:7125534-7126356	LPCAT3	NM_005768	Body	NA	-0.07499
cg05555653	-0.0511141	28.0537	0.000638112	0.0239653	chr8	123964437		ZHX2	NM_014943	Body	NA	-0.0511141
cg01278232	-0.0610729	28.0392	0.0006392	0.0239653	chr17	17606846	chr17:17603583-17604147	RAI1	NM_030665	5'UTR	NA	-0.0610729
cg17857691	-0.124822	28.0375	0.00063933	0.0239653	chr1	212537948		TMEM206	NM_018252	3'UTR	NA	-0.124822
cg08293102	0.0389835	28.0353	0.000639497	0.0239653	chr14	51387478		PYGL;PYGL	NM_001163940;NM_002863	Body;Body	TRUE	0.0389835
cg19058189	0.0661342	28.0345	0.000639556	0.0239653	chr17	1958090	chr17:1952919-1962328	HIC1	NM_006497	TSS1500	NA	0.0661342
cg14548611	-0.073212	28.0239	0.000640359	0.0239819	chr19	15367059		BRD4;BRD4	NM_014299;NM_058243	Body;Body	NA	-0.073212
cg25549901	-0.225141	28.0163	0.000640928	0.0239897	chrX	137951118		FGF13;FGF13;FGF13;FGF13	NM_001139501;NM_001139500;NM_001139502;NM_001139498	5'UTR;Body;TSS1500;Body	NA	-0.225141
cg17098995	-0.157577	28.0045	0.000641823	0.0240096	chr11	34492984		CAT	NM_001752	3'UTR	NA	-0.157577
cg18806033	-0.225439	27.9997	0.000642187	0.0240097	chr2	134182001		NCKAP5;NCKAP5	NM_207363;NM_207481	Body;Body	TRUE	-0.225439
cg07449205	-0.20424	27.9908	0.000642859	0.0240213	chrX	118825305	chrX:118826452-118827731	SEPT6;SEPT6;SEPT6;SEPT6	NM_015129;NM_145802;NM_145800;NM_145799	Body;Body;Body;Body	NA	-0.20424
cg15345907	-0.0800592	27.9808	0.000643622	0.0240278	chr4	186658843		SORBS2;SORBS2;SORBS2;SORBS2;SORBS2;SORBS2	NM_003603;NM_021069;NM_001145670;NM_001145671;NM_001145672;NM_001145673	5'UTR;5'UTR;5'UTR;5'UTR;5'UTR;5'UTR	TRUE	-0.0800592
cg02400009	0.201057	27.979	0.000643757	0.0240278	chr6	151409709	chr6:151412003-151412339	MTHFD1L	NM_015440	Body	TRUE	0.201057
cg25250661	-0.218397	27.9611	0.000645117	0.024065	chr2	1489909	chr2:1493652-1494239	TPO;TPO;TPO;TPO	NM_175719;NM_000547;NM_175721;NM_175722	Body;Body;Body;Body	NA	-0.218397
cg17133734	-0.123084	27.9448	0.000646363	0.024091	chr15	86042851		AKAP13;AKAP13	NM_007200;NM_006738	Body;Body	TRUE	-0.123084
cg16188080	-0.199336	27.9408	0.000646668	0.024091	chr11	75529854	chr11:75525711-75525916	UVRAG	NM_003369	Body	NA	-0.199336
cg12539053	0.0527394	27.9315	0.000647374	0.024091	chr6	167178830		RPS6KA2	NM_001006932	Body	NA	0.0527394
cg08462127	-0.115968	27.9287	0.000647589	0.024091	chr8	2017365		MYOM2	NM_003970	Body	NA	-0.115968
cg02626307	-0.0799469	27.9282	0.000647628	0.024091	chr1	156305725	chr1:156308173-156308442	CCT3;CCT3;CCT3;C1orf182	NM_001008800;NM_001008883;NM_005998;NM_144627	Body;Body;Body;TSS1500	NA	-0.0799469
cg17839399	-0.0999251	27.9098	0.000649041	0.0241033	chr12	22777409	chr12:22777988-22778301	ETNK1;ETNK1	NM_018638;NM_001039481	TSS1500;TSS1500	NA	-0.0999251
cg17990569	-0.0972345	27.9045	0.000649443	0.0241033	chr10	11805208		ECHDC3	NM_024693	Body	NA	-0.0972345
cg00908631	0.114134	27.9035	0.000649519	0.0241033	chr1	51433616	chr1:51433762-51435505	CDKN2C	NM_001262	TSS1500	NA	0.114134
cg12069540	-0.0841422	27.9008	0.000649732	0.0241033	chr10	82173570		C10orf58;C10orf58	NR_024572;NM_032333	TSS200;5'UTR	TRUE	-0.0841422
cg03946731	-0.062193	27.9002	0.000649777	0.0241033	chr16	3028109	chr16:3029752-3030954	PKMYT1;PKMYT1	NM_004203;NM_182687	Body;Body	NA	-0.062193
cg04117801	-0.0585858	27.8807	0.000651277	0.0241455	chr17	46651867	chr17:46654053-46654369	HOXB3	NM_002146	TSS200	NA	-0.0585858
cg11746846	-0.0770752	27.8724	0.00065192	0.0241559	chr18	3067337	chr18:3067297-3067533	MYOM1;MYOM1	NM_019856;NM_003803	Body;Body	TRUE	-0.0770752
cg01249550	0.0627859	27.8567	0.000653132	0.0241872	chr3	194353869	chr3:194353761-194354490	TMEM44;TMEM44;TMEM44;TMEM44	NM_001011655;NM_001166306;NM_001166305;NM_138399	1stExon;1stExon;1stExon;1stExon	NA	0.0627859
cg21740055	-0.110315	27.848	0.000653805	0.0241987	chr8	668667	chr8:663998-664794	ERICH1	NM_207332	Body	NA	-0.110315
cg24119284	-0.173902	27.8378	0.000654592	0.0242014	chr3	58344724		PXK	NM_017771	Body	TRUE	-0.173902
cg21777154	-0.100854	27.8376	0.000654608	0.0242014	chr1	184396304		C1orf21	NM_030806	5'UTR	TRUE	-0.100854
cg12633764	-0.193167	27.8141	0.000656437	0.0242555	chr17	43978756	chr17:43971410-43975040	MAPT;MAPT;MAPT;MAPT;MAPT;MAPT	NM_001123067;NM_016835;NM_016834;NM_001123066;NM_005910;NM_016841	5'UTR;5'UTR;5'UTR;5'UTR;5'UTR;5'UTR	NA	-0.193167
cg12861602	-0.27355	27.8061	0.000657057	0.0242649	chr8	99045811		MATN2;MATN2	NM_030583;NM_002380	Body;Body	TRUE	-0.27355
cg17876595	-0.151493	27.7847	0.000658726	0.0243056	chr17	60447682		EFCAB3	NM_001144933	1stExon	NA	-0.151493
cg15690379	-0.184988	27.7826	0.000658891	0.0243056	chr3	52683739		PBRM1;PBRM1;PBRM1	NM_181042;NM_018313;NM_018165	Body;Body;Body	TRUE	-0.184988
cg06734519	-0.0372244	27.7697	0.000659904	0.0243294	chr15	75982408	chr15:75981298-75981600	CSPG4	NM_001897	Body	NA	-0.0372244
cg19275008	-0.134814	27.7036	0.000665107	0.0245076	chr2	37882358		CDC42EP3	NM_006449	5'UTR	TRUE	-0.134814
cg17159093	0.0945914	27.6975	0.000665587	0.0245117	chr2	201171255	chr2:201171200-201172492	SPATS2L;SPATS2L;SPATS2L;SPATS2L;SPATS2L;SPATS2L	NM_015535;NM_001100424;NM_001100422;NM_001100424;NM_001100423;NM_001100422	5'UTR;5'UTR;1stExon;1stExon;TSS200;5'UTR	NA	0.0945914
cg07675262	-0.0964024	27.6747	0.000667392	0.0245646	chr3	43735521	chr3:43731998-43733108	ABHD5	NM_016006	Body	NA	-0.0964024
cg06758781	-0.0674923	27.6647	0.000668188	0.0245769	chr12	125570653	chr12:125569828-125570140	AACS	NM_023928	Body	NA	-0.0674923
cg13630560	-0.0762977	27.6612	0.000668468	0.0245769	chr10	468051	chr10:465928-466396	DIP2C	NM_014974	Body	NA	-0.0762977
cg19909239	-0.0645571	27.6276	0.00067115	0.0246618	chr4	111555503	chr4:111554965-111555504	PITX2;PITX2	NM_153427;NM_153426	5'UTR;5'UTR	NA	-0.0645571
cg09346904	0.0274281	27.6091	0.000672634	0.0246633	chr8	6565813	chr8:6565314-6566658	AGPAT5	NM_018361	TSS200	NA	0.0274281
cg19850931	0.148267	27.6018	0.000673217	0.0246633	chr2	105993347		FHL2;FHL2;FHL2;FHL2	NM_001450;NM_001039492;NM_201555;NM_201557	Body;Body;Body;Body	TRUE	0.148267
cg24658360	-0.151795	27.5987	0.000673461	0.0246633	chr13	44147651		ENOX1;ENOX1	NM_017993;NM_001127615	5'UTR;5'UTR	TRUE	-0.151795
cg09630109	-0.0849091	27.5987	0.000673468	0.0246633	chr11	61914262		INCENP;INCENP	NM_020238;NM_001040694	Body;Body	NA	-0.0849091
cg13977834	-0.0411529	27.5914	0.00067405	0.0246633	chr9	132434841	chr9:132437924-132438156	PRRX2	NM_016307	Body	NA	-0.0411529
cg15545247	-0.185187	27.5702	0.000675758	0.0246633	chr12	123201372		GPR109B;GPR109B	NM_006018;NM_006018	1stExon;5'UTR	NA	-0.185187
cg14886990	-0.0607826	27.5646	0.000676214	0.0246633	chr3	52563633	chr3:52567009-52568807	NT5DC2;NT5DC2	NM_001134231;NM_022908	Body;Body	NA	-0.0607826
cg09983885	0.0883352	27.5636	0.000676294	0.0246633	chr11	4415245		TRIM21	NM_003141	TSS1500	NA	0.0883352
cg14613960	0.0401569	27.5613	0.000676478	0.0246633	chr1	61543408	chr1:61542537-61542877	NFIA	NM_001145511	Body	NA	0.0401569
cg00251767	-0.0794807	27.5518	0.000677245	0.0246633	chr8	60010714		TOX	NM_014729	Body	TRUE	-0.0794807
cg22073869	0.104954	27.5491	0.000677465	0.0246633	chr13	98866089		FARP1;FARP1	NM_005766;NM_001001715	Body;Body	TRUE	0.104954
cg23282659	-0.0659482	27.5474	0.000677599	0.0246633	chr21	36193786		RUNX1;RUNX1;RUNX1	NM_001001890;NM_001122607;NM_001754	Body;3'UTR;Body	NA	-0.0659482
cg01355753	-0.146131	27.5446	0.000677829	0.0246633	chr16	30457524	chr16:30456730-30457071	SEPHS2	NM_012248	TSS1500	NA	-0.146131
cg15168043	-0.0568007	27.5417	0.000678061	0.0246633	chr8	77618770		ZFHX4	NM_024721	Body	NA	-0.0568007
cg26843444	-0.1195	27.541	0.000678123	0.0246633	chr20	4150774	chr20:4152866-4153398	SMOX;SMOX;SMOX;SMOX	NM_175839;NM_175841;NM_175840;NM_175842	5'UTR;5'UTR;5'UTR;5'UTR	TRUE	-0.1195
cg18013792	-0.0687881	27.5344	0.000678653	0.0246633	chr7	2103069	chr7:2099668-2100358	MAD1L1;MAD1L1;MAD1L1	NM_003550;NM_001013837;NM_001013836	Body;Body;Body	NA	-0.0687881
cg05000275	-0.0833116	27.5304	0.000678983	0.0246633	chr9	136199569	chr9:136199331-136199570	SURF6	NM_006753	Body	NA	-0.0833116
cg25750408	-0.0562594	27.5288	0.000679112	0.0246633	chr19	44159698		PLAUR;PLAUR;PLAUR	NM_002659;NM_001005376;NM_001005377	Body;Body;Body	NA	-0.0562594
cg04933438	-0.132938	27.5271	0.000679248	0.0246633	chr16	78629479		WWOX	NM_016373	Body	NA	-0.132938
cg19061228	-0.216935	27.521	0.000679739	0.0246633	chrX	132539525		GPC4	NM_001448	Body	NA	-0.216935
cg02531193	0.115294	27.5201	0.000679815	0.0246633	chr16	31581150	chr16:31580070-31580317	CSDAP1	NR_027011	TSS1500	NA	0.115294
cg15845873	0.0397683	27.5196	0.000679858	0.0246633	chrX	118826802	chrX:118826452-118827731	SEPT6;SEPT6;SEPT6;SEPT6	NM_015129;NM_145802;NM_145800;NM_145799	Body;Body;Body;Body	NA	0.0397683
cg09981914	-0.154846	27.5161	0.000680141	0.0246633	chr6	157931933		ZDHHC14;ZDHHC14	NM_153746;NM_024630	Body;Body	NA	-0.154846
cg24345349	-0.0598715	27.514	0.000680311	0.0246633	chr20	24944010		C20orf3	NM_020531	3'UTR	NA	-0.0598715
cg01577646	-0.0799907	27.5107	0.000680582	0.0246633	chr6	166911121		RPS6KA2;RPS6KA2	NM_021135;NM_001006932	Body;Body	NA	-0.0799907
cg25338134	0.0766439	27.5073	0.000680853	0.0246633	chr3	72940510		GXYLT2	NM_001080393	Body	NA	0.0766439
cg25995289	-0.0749095	27.4735	0.00068362	0.0247157	chr19	30207352	chr19:30206040-30206497	C19orf12;C19orf12	NM_031448;NM_001031726	TSS1500;TSS1500	NA	-0.0749095
cg04297406	-0.169969	27.4732	0.000683638	0.0247157	chr4	16609513		LDB2;LDB2	NM_001290;NM_001130834	Body;Body	TRUE	-0.169969
cg25949961	-0.105768	27.4731	0.00068365	0.0247157	chr17	79166676	chr17:79164388-79165184	AZI1;AZI1	NM_014984;NM_001009811	Body;Body	NA	-0.105768
cg23187669	-0.162556	27.4714	0.000683788	0.0247157	chr4	170913676		MFAP3L;MFAP3L	NM_021647;NM_001009554	Body;5'UTR	NA	-0.162556
cg17692792	-0.0825958	27.463	0.000684472	0.0247268	chr7	22537320	chr7:22539545-22540022	MGC87042;MGC87042	NM_001164460;NM_207342	5'UTR;5'UTR	NA	-0.0825958
cg26103719	-0.0652397	27.4586	0.00068484	0.0247268	chr14	92336250		FBLN5	NM_006329	3'UTR	NA	-0.0652397
cg00533183	0.0584154	27.4498	0.000685562	0.0247296	chr6	32810742	chr6:32811494-32811839	PSMB8;PSMB8	NM_004159;NM_148919	Body;Body	NA	0.0584154
cg17928916	-0.0699716	27.4485	0.000685663	0.0247296	chr17	80041824	chr17:80041653-80042027	FASN	NM_004104	Body	NA	-0.0699716
cg11260421	0.0436694	27.4353	0.000686749	0.0247427	chr19	35645680	chr19:35645597-35646047	FXYD5;FXYD5;FXYD5;FXYD5;FXYD5;FXYD5	NM_014164;NM_014164;NM_144779;NM_001164605;NM_144779;NR_028406	1stExon;5'UTR;5'UTR;TSS200;1stExon;Body	NA	0.0436694
cg13542480	-0.081895	27.4329	0.000686945	0.0247427	chrX	51639920	chrX:51637830-51638076	MAGED1;MAGED1;MAGED1	NM_006986;NM_001005333;NM_001005332	Body;Body;Body	NA	-0.081895
cg01289541	0.0753032	27.4303	0.000687164	0.0247427	chr3	170282058		SLC7A14	NM_020949	5'UTR	TRUE	0.0753032
cg23240294	-0.280089	27.426	0.000687518	0.0247427	chr10	128936093		FAM196A;DOCK1	NM_001039762;NM_001380	3'UTR;Body	NA	-0.280089
cg26950422	-0.191789	27.4189	0.000688101	0.0247502	chr6	18197326		KDM1B	NM_153042	Body	TRUE	-0.191789
cg17804071	0.089294	27.3891	0.000690564	0.0248254	chr3	73596205		PDZRN3	NM_015009	Body	TRUE	0.089294
cg18412499	-0.0396285	27.3796	0.000691351	0.0248309	chr10	133769605		PPP2R2D;PPP2R2D;PPP2R2D	NM_001003656;NM_018461;NR_033191	3'UTR;3'UTR;Body	NA	-0.0396285
cg20299697	-0.105958	27.3783	0.000691465	0.0248309	chr3	138069423	chr3:138066795-138067854	MRAS;MRAS	NM_012219;NM_001085049	5'UTR;5'UTR	TRUE	-0.105958
cg26853401	0.303243	27.3708	0.000692083	0.0248396	chr4	84206199	chr4:84205381-84206020	COQ2	NM_015697	TSS200	NA	0.303243
cg24116317	-0.0872048	27.3604	0.000692947	0.0248572	chr5	171534716		STK10	NM_005990	Body	NA	-0.0872048
cg12211867	-0.16097	27.3499	0.000693822	0.0248722	chr1	108023441	chr1:108023232-108023442	NTNG1;NTNG1;NTNG1	NM_014917;NM_001113228;NM_001113226	Body;Body;Body	NA	-0.16097
cg24277788	-0.0988302	27.3447	0.000694258	0.0248722	chr4	185724837	chr4:185724434-185724647	ACSL1	NM_001995	5'UTR	NA	-0.0988302
[truncated: 10,127 more rows]

## Sheet: Table S2
Table S2 A) DMRS_H192
DMR	Gene	AverageBeta_192h	AverageBeta_0h	DeltaBeta_192vs0	pvalue	FDR	Regulation_Methylation	GeneRegion	SymbolReannotated	IlluminaID	Adj_pvalue_GeneExpression	logFC_GeneExpression	Regulation_GeneExpression	#CpG in DMR
chr21:43654846-43655465	ABCG1	0.327547	0.407225	-0.0796783	0.0195242	0.0234083	Down	intron	ABCG1	ILMN_1794782	4.30835e-11	3.03207	Up	1
chr4:185724434-185724647	ACSL1	0.400043	0.692957	-0.292914	0.0281314	0.0291544	Down	exon	ACSL1	ILMN_1684585	3.96344e-14	5.01125	Up	1
chr15:86284329-86284535	AKAP13	0.348107	0.63049	-0.282383	0.000128714	0.000458543	Down	exon	AKAP13	ILMN_2396956	0.000186466	-1.45436	Down	1
chr8:131370087-131371317	ASAP1	0.482522	0.669589	-0.187067	0.00306137	0.00638941	Down	exon	ASAP1	ILMN_1690963	0.000158862	-130227789385346	Down	1
chr17:79952828-79953104	ASPSCR1	0.818558	0.876695	-0.0581368	0.00336285	0.00638941	Down	intron	ASPSCR1	ILMN_1661860	0.00728494	1.05468	Up	1
chr13:113536815-113537308	ATP11A	0.817789	0.889507	-0.0717175	0.0143243	0.0195163	Down	exon	ATP11A	ILMN_1768783	0.00970668	0.880314	Up	1
chr17:3827795-3828137	ATP2A3	0.704083	0.770993	-0.0669107	0.00482725	0.00833798	Down	exon	ATP2A3	ILMN_1697827	0.00314977	1.04736	Up	1
chrX:40004305-40004536	BCOR	0.170007	0.446896	-0.276889	7.01715e-05	0.000363616	Down	intron	BCOR	ILMN_1773117	1.29637e-05	-1.63489	Down	1
chr1:167905027-167906801	BRP44;DCAF6	0.014774	0.210599	-0.195825	2.70733e-05	0.000220454	Down	promoter	BRP44	ILMN_1727813	2.23263e-11	2.67547	Up	1
chr1:220863507-220864249	C1orf115	0.171867	0.122616	0.0492513	0.000114822	0.000436323	Up	promoter	C1orf115	ILMN_1674817	1.31084e-12	3.06073	Up	1
chr20:24972665-24973700	C20orf3	0.66969	0.824517	-0.154826	0.00203178	0.00503529	Down	promoter	C20orf3	ILMN_1674394	1.34245e-11	2.76823	Up	1
chr13:111164284-111164547	COL4A2	0.584732	0.706109	-0.121377	0.00719398	0.0113905	Down	exon	COL4A2	ILMN_1724994	0.000444205	1.23138	Up	1
chr12:58238840-58241046	CTDSP2	0.22124	0.34284	-0.1216	4.73354e-05	0.000306125	Down	promoter	CTDSP2	ILMN_3262454	0.000126791	-1.56211	Down	1
chr6:110721059-110721630	DDO	0.632723	0.52521	0.107513	0.000114704	0.000436323	Up	intron	DDO	ILMN_1790329	2.1706e-06	1.74614	Up	1
chr19:11319444-11319753	DOCK6	0.468391	0.665196	-0.196805	0.000233654	0.000665915	Down	exon	DOCK6	ILMN_1801226	4.46401e-14	3.43295	Up	1
chr10:131694674-131694933	EBF3	0.492021	0.388466	0.103555	0.000210548	0.000665915	Up	intron	EBF3	ILMN_1707232	8.88501e-05	-1.44715	Down	1
chr1:155057187-155058056	EFNA3	0.384579	0.299371	0.0852082	0.0210793	0.0234896	Up	exon	EFNA3	ILMN_1684256	0.00126624	1.15866	Up	1
chr19:48833394-48833720	EMP3	0.686796	0.783222	-0.0964255	0.00225522	0.0052029	Down	exon	EMP3	ILMN_1765446	3.54519e-14	-3.2498	Down	1
chr21:40194644-40194849	ETS2	0.656352	0.923671	-0.267319	0.00228197	0.0052029	Down	exon	ETS2	ILMN_1720158	3.1064e-11	-2.70073	Down	1
chr13:113783886-113784702	F10	0.556967	0.777395	-0.220429	0.0205336	0.0234083	Down	promoter	F10	ILMN_1670708	2.18478e-05	-1.65034	Down	1
chrX:138285888-138287622	FGF13	0.0549577	0.121575	-0.0666177	1.98324e-05	0.000215978	Down	promoter	FGF13	ILMN_1671777	4.64634e-07	1.97858	Up	1
chr2:216300267-216300997	FN1	0.444073	0.757744	-0.313672	0.0237061	0.0254952	Down	promoter	FN1	ILMN_2366463	9.64817e-16	-3.79018	Down	1
chr1:24194254-24194990	FUCA1	0.576927	0.735634	-0.158707	0.0241603	0.0255025	Down	promoter	FUCA1	ILMN_1752728	0.00486473	0.98368	Up	1
chr19:35615412-35615665	FXYD3	0.412053	0.537812	-0.125759	0.0214291	0.0234896	Down	exon	FXYD3	ILMN_1791580	6.4196e-05	1.60826	Up	1
chr2:121624827-121625209	GLI2	0.348902	0.537942	-0.18904	0.00307239	0.00638941	Down	intron	GLI2	ILMN_1727577	2.99536e-15	-36803766119274	Down	1
chr1:182359697-182361563	GLUL	0.686025	0.805429	-0.119404	0.0202027	0.0234083	Down	promoter	GLUL	ILMN_1653496	4.04309e-11	3.01977	Up	1
chr9:114423569-114424308	GNG10;DNAJC25-GNG10	0.426226	0.733998	-0.307772	0.000111776	0.000436323	Down	promoter	GNG10	ILMN_1767809	0.000447466	1.27509	Up	1
chr6:26204764-26205213	HIST1H4E	0.202675	0.0745637	0.128111	0.00142032	0.00385515	Up	promoter	HIST1H4E	ILMN_1681542	1.53557e-09	2.7611	Up	1
chr12:56109798-56110298	ITGA7	0.19	0.363167	-0.173166	0.000204144	0.000665915	Down	promoter	ITGA7	ILMN_1791409	4.97894e-14	3.43807	Up	2
chr7:2558371-2559967	LFNG	0.123273	0.066613	0.05666	0.0148875	0.0195163	Up	promoter	LFNG	ILMN_1663080	4.24303e-06	2.88098	Up	1
chr19:42914500-42914889	LIPE	0.23698	0.301613	-0.064633	1.2886e-06	3.67252e-05	Down	exon	LIPE	ILMN_1670693	2.70471e-27	8.78514	Up	1
chr21:47648191-47649622	LSS	0.0878284	0.148503	-0.0606746	0.00422769	0.00753058	Down	promoter	LSS	ILMN_1687863	4.71349e-15	3.95757	Up	1
chr7:2116367-2116781	MAD1L1	0.623768	0.739599	-0.115831	0.00317142	0.00638941	Down	intron	MAD1L1	ILMN_2358069	0.00435473	-1.00915	Down	1
chr18:74843360-74845426	MBP	0.47592	0.36204	0.11388	0.0121619	0.0177751	Up	promoter	MBP	ILMN_1672660	0.00946679	-1.01694	Down	1
chr1:17306551-17307363	MFAP2	0.267354	0.126222	0.141133	0.00326688	0.00638941	Up	promoter	MFAP2	ILMN_1787981	2.74166e-10	-2.55443	Down	1
chr16:86565357-86565861	MTHFSD	0.230827	0.401305	-0.170478	0.0125545	0.0178902	Down	exon	MTHFSD	ILMN_1797046	0.00275259	0.972837	Up	1
chr3:195488595-195489381	MUC4	0.650225	0.754238	-0.104013	2.27345e-05	0.000215978	Down	exon	MUC4	ILMN_2321153	0.00139635	1.01476	Up	1
chr16:23607250-23607846	NDUFAB1	0.846354	0.919331	-0.0729765	0.0150652	0.0195163	Down	promoter	NDUFAB1	ILMN_2179018	2.57618e-05	1.49225	Up	1
chr18:21166158-21167066	NPC1	0.533508	0.780079	-0.246571	0.000112753	0.000436323	Down	promoter	NPC1	ILMN_1713505	3.63162e-05	1.41078	Up	1
chr21:45148454-45149262	PDXK	0.528159	0.695939	-0.16778	0.00179299	0.00464547	Down	intron	PDXK	ILMN_1672504	1.53534e-07	1.87707	Up	1
chr12:6419603-6420024	PLEKHG6	0.591481	0.77007	-0.178589	0.00715779	0.0113905	Down	promoter	PLEKHG6	ILMN_1744614	6.5869e-18	4.70283	Up	1
chr22:43605965-43606236	SCUBE1	0.900654	0.835059	0.0655944	9.85982e-06	0.000187337	Up	exon	SCUBE1	ILMN_1739714	0.00133215	1.30349	Up	1
chr17:18266422-18267007	SHMT1	0.631182	0.901617	-0.270435	0.0076957	0.0118555	Down	promoter	SHMT1	ILMN_1743784	2.29462e-20	5.64931	Up	1
chr9:136340048-136340263	SLC2A6	0.371716	0.559202	-0.187486	0.0200607	0.0234083	Down	exon	SLC2A6	ILMN_1778321	2.477e-09	2.30091	Up	1
chr2:27434432-27435720	SLC5A6	0.473828	0.704875	-0.231047	9.77266e-07	3.67252e-05	Down	promoter	SLC5A6	ILMN_1741054	5.36314e-08	2.03755	Up	1
chr19:38754846-38755699	SPINT2	0.695668	0.85706	-0.161392	0.0471794	0.0471794	Down	promoter	SPINT2	ILMN_1800739	0.000256327	-1.19164	Down	1
chr16:89920497-89920740	SPIRE2	0.668421	0.593413	0.0750081	0.0353445	0.0359757	Up	exon	SPIRE2	ILMN_1703284	0.0030541	1.01805	Up	1
chr4:1164515-1166582	SPON2;LOC100130872-SPON2	0.109855	0.396626	-0.28677	0.00392525	0.0072174	Down	promoter	SPON2	ILMN_1676099	3.82995e-08	-2.27846	Down	1
chr4:124318307-124319998	SPRY1	0.229306	0.0355194	0.193787	4.96265e-05	0.000306125	Up	promoter	SPRY1	ILMN_2329914	3.05466e-13	3.36887	Up	1
chr22:39770340-39770557	SYNGR1	0.52667	0.444011	0.0826585	0.0116722	0.0175083	Up	exon	SYNGR1	ILMN_1810875	8.74418e-05	1.38448	Up	1
chr11:134122762-134122981	THYN1	0.454528	0.825721	-0.371193	0.0149259	0.0195163	Down	promoter	THYN1	ILMN_1740345	9.5868e-13	3.24636	Up	1
chr7:75623357-75624164	TMEM120A	0.433585	0.509149	-0.0755642	5.37062e-05	0.000306125	Down	promoter	TMEM120A	ILMN_1654516	9.30515e-14	3.25845	Up	1
chr20:62496243-62497196	TPD52L2	0.655669	0.78489	-0.12922	0.00023242	0.000665915	Down	promoter	TPD52L2	ILMN_2323633	0.000366209	-1.19286	Down	1
chr15:44119074-44119277	WDR76	0.258759	0.381133	-0.122374	0.0183579	0.0227478	Down	promoter	WDR76	ILMN_1803192	1.63645e-06	-1.8893	Down	1
chr3:114865436-114867124	ZBTB20	0.594212	0.102254	0.491958	0.0154732	0.0195993	Up	promoter	ZBTB20	ILMN_1689456	1.61164e-07	1.95901	Up	1
chr20:2489190-2489644	ZNF343	0.308465	0.0280201	0.280445	0.00652231	0.0109345	Up	promoter	ZNF343	ILMN_1810832	0.00632487	-0.957318	Down	1
chr1:249132080-249133310	ZNF672	0.104182	0.0638468	0.040335	1.52985e-05	0.000215978	Up	promoter	ZNF672	ILMN_1669094	0.00402173	0.957086	Up	1
Table S2 B) DMRS_H384
DMR	Gene	AvrageBeta_384h	AvrageBeta_0h	DeltaBeta_384vs0	pvalue	FDR	Regulation_Methylation	GeneRegion	SymbolReannotated	IlluminaID	Adj_pvalue_GeneExpression	logFC_GeneExpression	Regulation_GeneExpression	#CpG in DMR
chr22:43088918-43089668	A4GALT	0.812815	0.866921	-0.0541061	0.0149607	0.0446514	Down	exon	A4GALT	ILMN_1735045	0.000381833	-1.35336	Down	1
chr9:107688769-107689046	ABCA1	0.0564317	0.17374	-0.117309	0.000382367	0.00538651	Down	intron	ABCA1	ILMN_1766054	1.45799e-05	1.66041	Up	1
chr9:139904435-139904811	ABCA2	0.755627	0.800226	-0.0445995	0.00110674	0.00996062	Down	exon	ABCA2	ILMN_1747627	0.00136931	1.22124	Up	1
chr9:139917178-139917492	ABCA2	0.446538	0.499966	-0.0534286	0.00415533	0.0217343	Down	exon	ABCA2	ILMN_1747627	0.00136931	1.22124	Up	1
chr16:2389706-2392164	ABCA3	0.628863	0.710441	-0.0815778	0.000244611	0.00455314	Down	promoter	ABCA3	ILMN_1758523	1.03451e-09	2.99267	Up	1
chr7:150746002-150746381	ABCB8;ACCN3	0.135145	0.18782	-0.0526757	0.012486	0.0396158	Down	exon	ABCB8	ILMN_2102422	0.00816718	1.14049	Up	1
chr12:123450868-123451207	ABCB9	0.097275	0.0774228	0.0198522	0.0168913	0.0477642	Up	promoter	ABCB9	ILMN_2343048	3.09142e-08	-2.28738	Down	2
chr6:43395188-43395894	ABCC10	0.68743	0.845914	-0.158484	0.01228	0.0392515	Down	promoter	ABCC10	ILMN_1776119	0.000575292	-1.33353	Down	1
chr2:27346380-27346766	ABHD1	0.228962	0.599064	-0.370102	3.4849e-05	0.00173084	Down	promoter	ABHD1	ILMN_1743371	1.48488e-06	2.02814	Up	1
chr3:58223101-58224364	ABHD6	0.48081	0.447003	0.0338067	0.000247877	0.00455314	Up	promoter	ABHD6	ILMN_1706344	4.39207e-06	1.78846	Up	2
chr10:116391466-116391827	ABLIM1	0.441599	0.541908	-0.100309	0.0136396	0.0419696	Down	intron	ABLIM1	ILMN_1785424	9.65615e-05	-1.52872	Down	2
chr4:8159728-8160893	ABLIM2	0.383688	0.349709	0.0339797	8.05989e-05	0.00270047	Up	promoter	ABLIM2	ILMN_1758825	7.11935e-08	2.31063	Up	2
chr17:915736-915979	ABR	0.656061	0.578031	0.0780297	2.58533e-05	0.00148211	Down	exon	ABR	ILMN_1655114	0.000535097	-1.30538	Down	1
chr17:1063942-1064304	ABR	0.653889	0.61004	0.0438494	0.0173903	0.0484328	Up	intron	ABR	ILMN_1655114	0.000535097	-1.30538	Down	2
chr17:1028544-1028972	ABR	0.780612	0.837412	-0.0567995	0.00807695	0.031655	Up	exon	ABR	ILMN_1655114	0.000535097	-1.30538	Down	2
chr18:47339411-47340956	ACAA2	0.571451	0.684076	-0.112625	0.00532849	0.024781	Down	promoter	ACAA2	ILMN_1660199	5.15396e-12	3.14581	Up	1
chr10:124767758-124768897	ACADSB;IKZF5	0.116908	0.0835923	0.0333159	4.1997e-05	0.00191373	Up	promoter	ACADSB	ILMN_1740920	1.32153e-08	2.71976	Up	2
chr6:160182429-160183770	ACAT2	0.267279	0.361609	-0.0943309	0.000190041	0.0040675	Down	promoter	ACAT2	ILMN_1708672	0.000371436	1.31595	Up	2
chr10:27530938-27531363	ACBD5	0.429799	0.211441	0.218358	0.000372919	0.00538097	Up	promoter	ACBD5	ILMN_1693250	0.000205249	1.60832	Up	1
chr17:40074291-40075380	ACLY	0.112583	0.0903119	0.0222711	0.0130903	0.0408304	Up	promoter	ACLY	ILMN_2371379	0.000630961	1.25493	Up	1
chr9:32384420-32384911	ACO1	0.43661	0.477556	-0.0409462	0.00415722	0.0217343	Down	promoter	ACO1	ILMN_1750800	0.00338091	1.0785	Up	2
chr14:74004122-74004683	ACOT1;HEATR4	0.355962	0.425067	-0.0691045	0.00585103	0.0260839	Down	promoter	ACOT1	ILMN_1715543	7.85895e-15	3.84028	Up	1
chr14:74036127-74036662	ACOT2	0.45943	0.701337	-0.241908	0.00460531	0.0231401	Down	promoter	ACOT2	ILMN_1716237	1.82927e-14	3.7221	Up	1
chr14:74079183-74079657	ACOT6	0.413133	0.66903	-0.255897	0.000142476	0.00355934	Down	intergenic	ACOT6	ILMN_2156699	1.85603e-06	1.96726	Up	1
chr1:6339948-6340268	ACOT7	0.814554	0.863028	-0.0484745	0.00736123	0.0298299	Down	intron	ACOT7	ILMN_2332250	6.78623e-05	-1.49552	Down	1
chr17:73974971-73975731	ACOX1;C17orf106	0.083239	0.0612977	0.0219413	0.00987645	0.0348785	Up	promoter	ACOX1	ILMN_1668839	7.09261e-07	2.17047	Up	2
chr20:33464156-33464645	ACSS2	0.686263	0.805447	-0.119184	0.00110227	0.00995386	Down	promoter	ACSS2	ILMN_1697510	5.75416e-20	6.03957	Up	1
chr19:39217530-39217857	ACTN4	0.758975	0.790504	-0.0315298	0.000525921	0.00621164	Down	exon	ACTN4	ILMN_1725534	1.40573e-06	-1.86809	Down	2
chr2:158484858-158485695	ACVR1C	0.101163	0.0765175	0.024645	0.000150024	0.00355934	Up	promoter	ACVR1C	ILMN_1689217	2.08649e-05	1.88961	Up	2
chr2:9695522-9696606	ADAM17	0.150871	0.203663	-0.0527916	0.00886291	0.0329826	Down	promoter	ADAM17	ILMN_1765779	0.000149269	1.54045	Up	2
chr1:161171809-161172256	ADAMTS4;NDUFS2	0.0839469	0.124058	-0.040111	0.000217361	0.00434049	Down	promoter	NDUFS2	ILMN_1789342	7.45667e-05	1.60035	Up	1
chr21:28337856-28340237	ADAMTS5	0.0943265	0.138137	-0.0438101	0.0180139	0.049501	Down	promoter	ADAMTS5	ILMN_1681886	2.1207e-11	3.22717	Up	2
chr3:64671087-64673957	ADAMTS9	0.145853	0.088205	0.0576483	0.0157111	0.0459771	Up	promoter	ADAMTS9	ILMN_1805543	2.25262e-05	1.7882	Up	3
chr1:150521349-150522368	ADAMTSL4	0.354413	0.282696	0.0717166	0.000174533	0.00390833	Up	promoter	ADAMTSL4	ILMN_1687035	0.00184428	1.181	Up	1
chr7:985613-985913	ADAP1	0.766842	0.812783	-0.0459414	0.0116391	0.0380505	Down	promoter	ADAP1	ILMN_2047511	0.00169951	1.24198	Up	1
chr7:976647-976894	ADAP1	0.492771	0.564104	-0.0713328	2.36163e-06	0.000435664	Down	intron	ADAP1	ILMN_2047511	0.00169951	1.24198	Up	2
chr17:29248847-29249926	ADAP2	0.249227	0.213388	0.0358389	0.00646745	0.0277156	Up	promoter	ADAP2	ILMN_1763000	0.00564776	1.23048	Up	2
chr21:46553606-46554412	ADARB1	0.424665	0.512502	-0.087837	0.0163537	0.0469421	Down	intron	ADARB1	ILMN_2319326	0.00541883	1.04894	Up	2
chr7:140372743-140373443	ADCK2	0.174472	0.143362	0.0311097	6.29841e-08	8.13335e-05	Up	promoter	ADCK2	ILMN_1663132	3.11354e-06	1.85392	Up	1
chr2:25142472-25143689	ADCY3	0.378334	0.295786	0.0825476	7.31164e-05	0.00257865	Up	promoter	ADCY3	ILMN_1676893	5.15122e-16	-4.2062	Down	3
chr14:24801680-24802153	ADCY4	0.32931	0.394963	-0.0656533	0.0112276	0.0372395	Down	exon	ADCY4	ILMN_2148944	1.50603e-06	-2.04179	Down	2
chr12:49176427-49177154	ADCY6	0.720072	0.832141	-0.112069	0.00253385	0.015858	Down	exon	ADCY6	ILMN_2311674	2.87925e-11	2.81094	Up	1
chr1:203097233-203097496	ADORA1	0.452876	0.400146	0.0527306	0.000379456	0.00538097	Up	promoter	ADORA1	ILMN_1747227	3.64419e-19	5.84966	Up	3
chr13:114085423-114085682	ADPRHL1	0.654632	0.705004	-0.0503718	0.0112104	0.0372143	Down	intron	ADPRHL1	ILMN_1760335	0.00988341	1.00972	Up	4
chr5:159399004-159399928	ADRA1B	0.384671	0.304421	0.08025	0.000561944	0.00648574	Up	exon	ADRA1B	ILMN_1679754	4.70561e-05	2.1899	Up	1
chr10:112835990-112839303	ADRA2A	0.707842	0.791363	-0.0835213	0.00517726	0.0243702	Down	promoter	ADRA2A	ILMN_1659371	0.00765417	1.07764	Up	1
chr8:6565314-6566658	AGPAT5	0.0574703	0.0356035	0.0218668	0.000283202	0.00483154	Up	promoter	AGPAT5	ILMN_1662049	2.59427e-12	-3.34276	Down	3
chr1:967966-970238	AGRN	0.118144	0.257688	-0.139544	0.00037222	0.00538097	Down	intron	AGRN	ILMN_1770454	2.2831e-05	-1.615	Down	3
chr7:17338252-17339101	AHR	0.426748	0.62008	-0.193332	5.38385e-06	0.000632031	Down	promoter	AHR	ILMN_2162799	0.000155249	-1.43031	Down	1
chr10:71892092-71892802	AIFM2	0.277864	0.410468	-0.132603	0.0069521	0.0288975	Down	promoter	AIFM2	ILMN_1712639	3.81511e-15	3.91185	Up	2
chr1:77747314-77748224	AK5	0.180857	0.143079	0.0377772	0.00552086	0.0252764	Up	promoter	AK5	ILMN_2387712	8.22378e-16	-4.20618	Down	1
chr17:55162173-55163908	AKAP1	0.0812432	0.0623352	0.0189079	0.00110002	0.00995386	Up	promoter	AKAP1	ILMN_1712530	2.12709e-05	1.9087	Up	2
chr15:86284329-86284535	AKAP13	0.269014	0.63049	-0.361476	0.00472348	0.0234901	Down	exon	AKAP13	ILMN_1752247	0.000259638	-1.6121	Down	1
chr7:134143115-134144063	AKR1B1	0.358462	0.468691	-0.110228	0.0160573	0.0464917	Down	promoter	AKR1B1	ILMN_1701731	0.00145845	1.16855	Up	2
chr3:105085990-105086223	ALCAM	0.0678534	0.0371788	0.0306745	0.00801331	0.0316126	Up	promoter	ALCAM	ILMN_1670870	3.2897e-16	-4.35791	Down	1
chr12:112204498-112204979	ALDH2	0.855659	0.89389	-0.0382314	6.7334e-07	0.000237138	Down	promoter	ALDH2	ILMN_1793859	2.72212e-11	2.97691	Up	2
chr2:202507139-202508270	ALS2CR4	0.4435	0.575152	-0.131652	0.00723739	0.0296062	Down	promoter	ALS2CR4	ILMN_1800958	1.13783e-07	-2.12175	Down	1
chrX:112083564-112084815	AMOT	0.278265	0.180622	0.0976438	0.00953341	0.0343238	Up	promoter	AMOT	ILMN_1792409	0.00218894	-1.20606	Down	2
chr17:79848512-79849981	ANAPC11;THOC4	0.0752676	0.0531098	0.0221578	0.0180982	0.0496196	Up	promoter	THOC4	ILMN_1750518	4.3013e-06	-1.71338	Down	3
chr19:10206624-10207351	ANGPTL6;C19orf66	0.871896	0.806815	0.0650814	0.00323182	0.0186034	Up	exon	C19orf66	ILMN_1750400	1.99209e-09	-2.48073	Down	1
chr12:133335487-133335851	ANKLE2	0.81047	0.886479	-0.0760093	0.0143707	0.0433583	Down	intron	ANKLE2	ILMN_3249608	3.02494e-05	-1.63249	Down	2
chr16:89438503-89438850	ANKRD11	0.57919	0.652161	-0.0729709	0.0012322	0.010727	Down	intron	ANKRD11	ILMN_2108709	0.00485516	-1.06972	Down	1
chr16:89456147-89456770	ANKRD11	0.548615	0.633936	-0.0853208	0.0105833	0.036187	Down	intron	ANKRD11	ILMN_2108709	0.00485516	-1.06972	Down	7
chr16:89334574-89335088	ANKRD11	0.601117	0.720537	-0.11942	0.00552165	0.0252764	Down	exon	ANKRD11	ILMN_2108709	0.00485516	-1.06972	Down	2
chr19:4182259-4182803	ANKRD24;SIRT6	0.0632371	0.0403658	0.0228713	1.13866e-06	0.000259481	Up	promoter	ANKRD24	ILMN_1768202	2.52229e-07	2.08234	Up	2
chr12:56651692-56652527	ANKRD52	0.865494	0.928594	-0.0630991	1.54782e-08	5.83016e-05	Down	promoter	ANKRD52	ILMN_3244029	0.0011092	-1.2857	Down	1
chr16:4743043-4744231	ANKS3	0.641235	0.710309	-0.0690732	0.00272673	0.016609	Down	promoter	ANKS3	ILMN_1751636	2.30882e-06	-1.90264	Down	1
chr3:43663661-43663906	ANO10	0.0883037	0.0443872	0.0439165	0.00252359	0.0158194	Up	promoter	ANO10	ILMN_1767111	3.79548e-05	1.55228	Up	2
chr2:69240083-69241004	ANTXR1	0.0295491	0.00527315	0.0242759	0.00670121	0.0284223	Up	promoter	ANTXR1	ILMN_2387995	7.5648e-05	-1.56891	Down	1
chr4:80885844-80886148	ANTXR2	0.920523	0.864057	0.0564653	0.0130637	0.0408304	Up	intron	ANTXR2	ILMN_1812926	0.000945506	-1.273	Down	1
chr11:975211-975776	AP2A2	0.87897	0.914212	-0.0352425	0.0134737	0.0415583	Down	intron	AP2A2	ILMN_1803779	0.00326327	-1.1363	Down	2
chr11:980023-980568	AP2A2	0.65637	0.714284	-0.0579147	2.08427e-05	0.00135445	Down	intron	AP2A2	ILMN_1803779	0.00326327	-1.1363	Down	2
chr5:77590137-77590721	AP3B1	0.547268	0.690258	-0.14299	0.00258046	0.0160204	Down	promoter	AP3B1	ILMN_1768867	0.00730184	-1.00976	Down	1
chr18:10454453-10455268	APCDD1	0.652404	0.770721	-0.118317	0.017424	0.0484919	Down	promoter	APCDD1	ILMN_1656951	1.45331e-20	6.1983	Up	1
chr19:36365453-36365824	APLP1	0.82186	0.734312	0.0875482	0.0045444	0.0229439	Up	exon	APLP1	ILMN_1763834	8.80834e-05	-1.62992	Down	1
chr19:45411720-45412600	APOE	0.581077	0.456677	0.124399	0.0169449	0.0478236	Up	exon	APOE	ILMN_1740938	9.56006e-29	9.56138	Up	1
chr12:105629690-105630099	APPL2	0.77769	0.690671	0.0870182	0.00246845	0.0156941	Up	promoter	APPL2	ILMN_1765076	4.40081e-07	-2.02859	Down	1
chr17:36609705-36610320	ARHGAP23	0.756574	0.831748	-0.0751744	0.00990322	0.0349091	Down	intron	ARHGAP23	ILMN_1764571	7.91993e-07	-2.04134	Down	1
chr17:36633823-36634177	ARHGAP23	0.631547	0.490623	0.140923	0.00671306	0.0284223	Up	exon	ARHGAP23	ILMN_1764571	7.91993e-07	-2.04134	Down	1
chr17:79828636-79830135	ARHGDIA	0.0750738	0.0476371	0.0274368	0.0106959	0.0364169	Up	promoter	ARHGDIA	ILMN_1734742	1.10485e-05	-1.67511	Down	2
chr8:1892235-1892447	ARHGEF10	0.767493	0.834894	-0.0674012	0.00429403	0.0220917	Down	intron	ARHGEF10	ILMN_2132809	2.32117e-07	-2.10339	Down	2
chr1:16532917-16534580	ARHGEF19	0.0959177	0.193626	-0.097708	0.0031029	0.018049	Down	exon	ARHGEF19	ILMN_1808999	4.51448e-14	-3.83297	Down	1
chr3:57112567-57113908	ARHGEF3	0.461607	0.549711	-0.0881035	0.0119147	0.0384327	Down	promoter	ARHGEF3	ILMN_1781010	9.65244e-11	2.81498	Up	2
chr17:79650194-79651447	ARL16;HGS	0.22326	0.178117	0.0451433	0.000523038	0.00620372	Up	promoter	HGS	ILMN_1715994	0.000205976	-1.36203	Down	3
chr10:104473399-104474711	ARL3;SFXN2	0.0939071	0.0773598	0.0165473	3.17247e-05	0.00167075	Up	promoter	ARL3	ILMN_1780444	1.28264e-11	-3.24127	Down	2
chr17:41476220-41476715	ARL4D	0.0633192	0.0292348	0.0340844	5.75415e-05	0.00225168	Up	promoter	ARL4D	ILMN_1719010	0.00685657	1.10353	Up	1
chr3:9833992-9834985	ARPC4;TADA3	0.199663	0.252051	-0.0523874	9.23269e-05	0.00284718	Down	promoter	ARPC4	ILMN_2393763	0.00997159	-0.970097	Down	2
chr8:17941489-17942459	ASAH1	0.75481	0.821749	-0.0669386	0.0161967	0.0467318	Down	promoter	ASAH1	ILMN_1684054	6.10021e-07	2.00914	Up	1
chr2:9533572-9533807	ASAP2	0.194689	0.148507	0.0461821	0.00815932	0.0317361	Down	exon	ASAP2	ILMN_3194508	1.5852e-06	-1.90498	Down	2
chr2:9346383-9347944	ASAP2	0.792758	0.845489	-0.052731	0.00880951	0.0329433	Up	promoter	ASAP2	ILMN_3194508	1.5852e-06	-1.90498	Down	1
chr6:101328747-101329451	ASCC3	0.115184	0.0861953	0.0289882	0.0115289	0.0379788	Up	promoter	ASCC3	ILMN_1745772	0.000535097	-1.29335	Down	2
chr1:155531914-155533280	ASH1L;LOC645676	0.41626	0.472157	-0.0558973	0.0164124	0.046993	Down	promoter	LOC645676	ILMN_1767535	0.000499314	-1.24381	Down	1
chr8:62626556-62627511	ASPH	0.106425	0.212644	-0.106218	0.000411654	0.00565394	Down	promoter	ASPH	ILMN_2352934	4.45221e-08	2.20703	Up	1
chr22:26829718-26830128	ASPHD2	0.803907	0.583078	0.22083	0.00616564	0.0267477	Up	exon	ASPHD2	ILMN_2167426	1.9418e-05	-1.67316	Down	1
chr1:1470604-1471450	ATAD3A	0.88629	0.915469	-0.0291783	0.0114776	0.0379064	Down	exon	ATAD3A	ILMN_1738530	3.81888e-05	-1.6143	Down	1
chr17:29158878-29159423	ATAD5	0.435393	0.268365	0.167029	0.000147609	0.00355934	Up	promoter	ATAD5	ILMN_1686835	0.00186205	-1.26971	Down	1
chr2:38603569-38604510	ATL2	0.248582	0.405335	-0.156753	0.00248614	0.0156941	Down	promoter	ATL2	ILMN_1716384	2.1722e-09	2.81179	Up	2
chr1:17331885-17332093	ATP13A2	0.96597	0.936889	0.0290817	0.00157046	0.0122613	Up	exon	ATP13A2	ILMN_1704164	0.00731475	-1.03887	Down	1
chr1:44440142-44441256	ATP6V0B	0.792811	0.834668	-0.0418574	0.000112024	0.00321468	Down	promoter	ATP6V0B	ILMN_2353642	0.000604213	1.38519	Up	1
chr13:52585314-52586567	ATP7B;ALG11	0.0914467	0.0571182	0.0343285	0.00093602	0.0091801	Up	promoter	ATP7B	ILMN_1722056	0.00251225	1.21805	Up	2
chr1:154300975-154301528	ATP8B2	0.0717182	0.0388876	0.0328306	0.00536219	0.0248521	Up	intron	ATP8B2	ILMN_1782057	3.23038e-14	-3.72463	Down	1
chr1:28562510-28562976	ATPIF1	0.765202	0.874928	-0.109726	5.54417e-05	0.00222785	Down	promoter	ATPIF1	ILMN_1685978	0.0028085	-1.14672	Down	1
chrX:77041003-77041725	ATRX	0.136176	0.0468478	0.0893285	2.09997e-05	0.00135445	Up	promoter	ATRX	ILMN_1718353	0.00103834	1.28648	Up	1
chr17:79177057-79177273	AZI1	0.850679	0.914153	-0.0634743	0.00590027	0.0261863	Down	intron	AZI1	ILMN_1746206	0.000591579	-1.28505	Down	2
chr13:31773919-31775034	B3GALTL	0.313155	0.406781	-0.0936256	0.00552635	0.0252764	Down	promoter	B3GALTL	ILMN_1764813	4.12498e-05	-1.56872	Down	2
chr9:33166700-33167934	B4GALT1	0.0357602	0.0196141	0.0161461	0.00748232	0.0301628	Up	promoter	B4GALT1	ILMN_1766221	1.57124e-05	-1.75492	Down	1
chr3:118959339-118959934	B4GALT4	0.0789606	0.0468754	0.0320852	0.00245942	0.0156941	Up	promoter	B4GALT4	ILMN_1661500	1.5752e-05	-1.62076	Down	2
chr11:64052607-64053652	BAD;GPR137	0.112098	0.0850967	0.027001	0.000281733	0.00483154	Up	promoter	GPR137	ILMN_1804332	0.0077355	-0.978906	Down	2
chr2:215673995-215675052	BARD1	0.0976522	0.0600503	0.0376019	0.00114494	0.0102674	Up	promoter	BARD1	ILMN_2074258	1.50283e-13	-3.80117	Down	2
chr7:33168674-33169243	BBS9	0.26348	0.326501	-0.063021	0.0127489	0.0402191	Down	promoter	BBS9	ILMN_2352159	0.00222857	-1.5323	Down	2
chr16:75284680-75285821	BCAR1	0.197777	0.165641	0.0321368	0.003326	0.018854	Up	promoter	BCAR1	ILMN_1672596	0.00469279	-1.13941	Down	3
chr12:25055599-25056246	BCAT1	0.721237	0.5914	0.129837	0.00835204	0.0320355	Up	promoter	BCAT1	ILMN_1766169	6.41439e-09	-2.42485	Down	1
chr1:85741865-85742535	BCL10	0.537406	0.5783	-0.0408938	0.00234045	0.0152642	Down	promoter	BCL10	ILMN_1716446	1.15593e-05	-2.06911	Down	3
chr2:60781019-60782284	BCL11A	0.119791	0.056829	0.0629617	0.0133294	0.0412445	Up	promoter	BCL11A	ILMN_2255133	9.66012e-11	-3.01835	Down	1
chr15:52404191-52404978	BCL2L10	0.310061	0.825046	-0.514985	0.00103406	0.00966088	Down	promoter	BCL2L10	ILMN_1749096	0.00292835	1.20106	Up	1
chr3:187455330-187455843	BCL6	0.264829	0.405223	-0.140394	0.00281848	0.0169022	Down	intron	BCL6	ILMN_1737314	0.00175386	1.20669	Up	7
chr3:187456250-187456580	BCL6	0.184542	0.126741	0.0578007	0.0157063	0.0459771	Up	intron	BCL6	ILMN_1737314	0.00175386	1.20669	Up	1
chr3:187461974-187462197	BCL6	0.105037	0.0681074	0.03693	0.00143873	0.0116848	Up	intron	BCL6	ILMN_1737314	0.00175386	1.20669	Up	5
chrX:40004305-40004536	BCOR	0.410122	0.470766	-0.0606441	0.00263063	0.0161924	Down	intron	BCOR	ILMN_1773117	2.52599e-07	-2.20635	Down	1
chrX:40017372-40017884	BCOR	0.803093	0.731878	0.0712159	0.0175319	0.0487126	Down	intron	BCOR	ILMN_1773117	2.52599e-07	-2.20635	Down	1
chrX:40026592-40028376	BCOR	0.64947	0.761749	-0.112279	0.0179166	0.0493311	Down	intron	BCOR	ILMN_1773117	2.52599e-07	-2.20635	Down	1
chrX:40005040-40007066	BCOR	0.230619	0.298068	-0.0674497	0.00181968	0.0132662	Up	intron	BCOR	ILMN_1773117	2.52599e-07	-2.20635	Down	1
chr11:27742059-27742273	BDNF	0.144808	0.220391	-0.075583	0.00818762	0.0317506	Down	promoter	BDNF	ILMN_1751276	8.37532e-17	-4.69896	Down	1
chr14:101012840-101013117	BEGAIN	0.883387	0.847061	0.0363257	0.001718	0.0128485	Up	exon	BEGAIN	ILMN_1668924	4.73721e-14	3.73817	Up	1
chr10:13515185-13515427	BEND7	0.621237	0.679164	-0.0579272	0.00213809	0.0146084	Down	intron	BEND7	ILMN_3230880	1.31031e-05	2.01375	Up	2
chr22:18256615-18257377	BID	0.346132	0.379237	-0.0331045	0.0136662	0.0420183	Down	promoter	BID	ILMN_1763386	7.88937e-07	-1.90798	Down	2
chr8:22526298-22526757	BIN3	0.132941	0.089097	0.0438443	0.00103873	0.0096732	Up	promoter	BIN3	ILMN_1708485	3.67754e-05	-1.63706	Down	1
chr13:103450877-103453216	BIVM;KDELC1	0.0821928	0.0509575	0.0312353	0.000440394	0.00574589	Up	promoter	KDELC1	ILMN_1712505	5.69666e-11	-2.80284	Down	2
chr10:88515426-88517217	BMPR1A	0.100676	0.0683497	0.0323262	0.000230774	0.00449255	Up	promoter	BMPR1A	ILMN_1706957	0.000815259	1.26242	Up	1
chr10:43277849-43278532	BMS1	0.0951031	0.0689454	0.0261577	0.00190374	0.0136323	Up	promoter	BMS1	ILMN_3268028	0.00553927	-1.0665	Down	1
chr3:112930437-112931506	BOC	0.4414	0.505651	-0.0642512	0.00511803	0.0241501	Down	promoter	BOC	ILMN_1803956	0.00677462	-1.16299	Down	4
chr9:136913021-136913699	BRD3	0.750944	0.787753	-0.0368097	0.0164121	0.046993	Down	exon	BRD3	ILMN_1785635	0.000330641	-1.35931	Down	1
chr12:125478162-125478849	BRI3BP	0.101863	0.0413472	0.0605153	0.000431863	0.00571002	Up	promoter	BRI3BP	ILMN_1797693	0.00276517	1.2004	Up	2
chr1:167905027-167906801	BRP44;DCAF6	0.0917169	0.0682012	0.0235158	0.000817567	0.00832592	Up	promoter	BRP44	ILMN_1727813	2.82565e-08	2.23521	Up	4
chr10:93683430-93683839	BTAF1	0.0854629	0.0603578	0.0251052	0.000503004	0.00612479	Up	promoter	BTAF1	ILMN_1676842	0.0046217	-1.08219	Down	1
chr2:111435318-111435884	BUB1	0.203541	0.324106	-0.120566	0.0128842	0.0404486	Down	promoter	BUB1	ILMN_2202948	6.68746e-14	-3.54197	Down	3
chr7:99016967-99017289	BUD31	0.241582	0.285791	-0.0442094	0.00181602	0.0132662	Down	exon	BUD31	ILMN_1710697	0.000228481	-1.38001	Down	1
chr10:11911554-11912432	C10orf47	0.781275	0.833979	-0.0527041	0.000872085	0.00875548	Down	exon	C10orf47	ILMN_1750338	0.00352182	-1.205	Down	2
chr10:128193311-128193531	C10orf90	0.701408	0.808648	-0.10724	0.00147664	0.0118437	Down	exon	C10orf90	ILMN_1680367	1.20709e-11	3.07661	Up	1
chr11:114270799-114271690	C11orf71;RBM7	0.0791449	0.0528498	0.0262951	0.0131943	0.0409901	Up	promoter	C11orf71	ILMN_2049693	1.28415e-06	2.12856	Up	1
chr11:114270799-114271690	C11orf71;RBM7	0.0791449	0.0528498	0.0262951	0.0131943	0.0409901	Up	promoter	RBM7	ILMN_2183331	0.00690031	-1.00851	Down	1
chr11:93275814-93276721	C11orf75	0.370601	0.454516	-0.083915	0.00871208	0.032784	Down	promoter	C11orf75	ILMN_1798270	8.62528e-06	-1.74604	Down	1
chr12:53693441-53694028	C12orf10	0.0525871	0.0251535	0.0274335	0.00380651	0.0205956	Up	promoter	C12orf10	ILMN_1777765	7.83844e-05	-1.45691	Down	1
chr12:88429105-88429606	C12orf29	0.42564	0.512128	-0.0864882	0.0103239	0.0358571	Down	promoter	C12orf29	ILMN_1792671	0.000394041	-1.39125	Down	3
chr12:64784010-64784664	C12orf56	0.354318	0.473584	-0.119266	0.000443276	0.00576259	Down	promoter	C12orf56	ILMN_1770616	0.00222568	-1.62482	Down	2
chr12:7053149-7053927	C12orf57	0.201732	0.0682806	0.133452	0.005616	0.0255657	Up	promoter	C12orf57	ILMN_1812191	1.21486e-09	-2.59019	Down	1
chr12:105724272-105725052	C12orf75	0.0531321	0.0791624	-0.0260303	0.00330711	0.0188279	Down	promoter	C12orf75	ILMN_1716382	1.89957e-17	-4.7727	Down	1
chr14:105041307-105041561	C14orf180	0.27494	0.321057	-0.0461175	0.00549137	0.0252056	Down	intergenic	C14orf180	ILMN_1693951	3.67656e-21	7.06995	Up	2
chr14:105451360-105451562	C14orf79	0.54774	0.631531	-0.083791	0.00506567	0.0240044	Down	intergenic	C14orf79	ILMN_1686082	0.000800295	-1.27703	Down	1
chr14:105964988-105965304	C14orf80	0.13716	0.098993	0.0381669	0.000197212	0.00412775	Down	exon	C14orf80	ILMN_1653553	2.15779e-10	-2.9284	Down	2
chr14:105956175-105958197	C14orf80	0.75743	0.82883	-0.0714003	0.00664439	0.0282861	Up	promoter	C14orf80	ILMN_1653553	2.15779e-10	-2.9284	Down	2
chr15:75198639-75199494	C15orf17	0.219155	0.486719	-0.267564	0.0154768	0.0456642	Down	promoter	C15orf17	ILMN_1657744	5.52627e-07	1.92572	Up	2
chr15:67813370-67814181	C15orf61	0.054678	0.0211279	0.0335502	0.0083102	0.0319382	Up	promoter	C15orf61	ILMN_1655311	0.00567989	1.03285	Up	3
chr16:682634-687106	C16orf13	0.441253	0.496991	-0.0557386	1.60959e-05	0.00124366	Down	promoter	C16orf13	ILMN_1774990	0.00236147	-1.17749	Down	1
chr16:67700009-67701354	C16orf48;C16orf86	0.177434	0.154188	0.0232455	0.00944383	0.0342341	Up	promoter	C16orf48	ILMN_1787324	0.000111676	-1.48836	Down	1
chr17:80361614-80362151	C17orf101	0.693638	0.75368	-0.0600427	9.26328e-05	0.00284718	Down	exon	C17orf101	ILMN_3195203	0.00124197	-1.21046	Down	4
chr17:80366776-80367097	C17orf101	0.930664	0.896641	0.0340229	0.00460346	0.0231401	Up	intron	C17orf101	ILMN_3195203	0.00124197	-1.21046	Down	1
chr17:80376412-80376761	C17orf101;HEXDC	0.42562	0.457005	-0.0313851	0.0141016	0.0428453	Down	promoter	C17orf101	ILMN_3195203	0.00124197	-1.21046	Down	2
chr17:79212416-79213771	C17orf89;C17orf56	0.113857	0.0846745	0.0291829	0.00019531	0.00412775	Up	promoter	C17orf89	ILMN_3245824	0.0026433	1.18536	Up	1
chr18:21017671-21018011	C18orf45	0.0637119	0.0346194	0.0290924	0.0128738	0.0404485	Up	promoter	C18orf45	ILMN_1690442	0.00349212	-1.11673	Down	1
chr19:897374-897624	C19orf22	0.748825	0.829291	-0.0804662	0.00502797	0.0239586	Down	exon	C19orf22	ILMN_1808202	0.000182826	-1.40179	Down	2
chr19:913135-913715	C19orf22	0.0802332	0.0477507	0.0324825	0.00140353	0.0115197	Up	promoter	C19orf22	ILMN_1808202	0.000182826	-1.40179	Down	1
chr19:51307439-51308380	C19orf48	0.0550764	0.0355229	0.0195535	0.0003107	0.00497984	Up	promoter	C19orf48	ILMN_2383484	9.02576e-10	-2.61752	Down	1
chr20:32251123-32251832	C20orf144;NECAB3	0.392162	0.40086	-0.00869828	0.00980416	0.0348	Down	exon	NECAB3	ILMN_1749738	1.15113e-06	2.0065	Up	2
chr20:24972665-24973700	C20orf3	0.296297	0.824517	-0.528219	8.44436e-07	0.000248672	Down	promoter	C20orf3	ILMN_1674394	9.57248e-09	2.3767	Up	1
chr21:15351908-15352658	C21orf81	0.289279	0.377289	-0.0880106	0.00382669	0.0206759	Down	promoter	C21orf81	ILMN_1767805	0.00652239	1.0154	Up	3
chr19:6707112-6707567	C3	0.737976	0.670806	0.0671701	0.0180274	0.049501	Up	exon	C3	ILMN_3240308	8.72209e-14	3.90276	Up	3
chr3:119217308-119217756	C3orf1	0.0932289	0.0658053	0.0274236	0.000131641	0.00344579	Up	promoter	C3orf1	ILMN_2193175	0.00599533	1.06492	Up	4
chr3:128997382-128997600	C3orf37	0.339453	0.505087	-0.165634	0.0116727	0.0380857	Down	promoter	C3orf37	ILMN_1815682	0.00013246	1.46983	Up	2
chr3:128997958-128998303	C3orf37	0.152151	0.102074	0.0500765	0.000520692	0.00620372	Up	promoter	C3orf37	ILMN_1815682	0.00013246	1.46983	Up	2
chr4:128886004-128886971	C4orf29;MFSD8	0.526533	0.329349	0.197183	0.000500837	0.00612064	Up	promoter	C4orf29	ILMN_1761963	0.00497834	-1.23753	Down	1
chr4:159592617-159593587	C4orf46;ETFDH	0.060684	0.0407596	0.0199244	0.00602883	0.026276	Up	promoter	ETFDH	ILMN_1758034	2.74863e-14	3.80918	Up	1
chr5:111093438-111093980	C5orf13	0.535121	0.576352	-0.0412313	0.0145624	0.0438683	Down	promoter	C5orf13	ILMN_1680738	0.00277399	-1.13781	Down	6
chr6:34664072-34664407	C6orf106	0.070013	0.128479	-0.0584656	0.000167967	0.00382768	Down	promoter	C6orf106	ILMN_1757723	0.000246141	1.45593	Up	2
chr6:37467395-37467800	C6orf129	0.204686	0.171021	0.0336646	0.0100136	0.0352019	Up	promoter	C6orf129	ILMN_1651987	0.000114537	1.43777	Up	1
chr6:3750788-3752767	C6orf145	0.0766892	0.0363503	0.0403389	0.0182548	0.0498725	Up	promoter	C6orf145	ILMN_1709026	0.00246509	-1.22926	Down	1
chr6:118971662-118973137	C6orf204	0.663439	0.761344	-0.0979054	0.00979852	0.0348	Down	promoter	C6orf204	ILMN_1793559	1.0607e-05	-1.93947	Down	1
chr7:128095678-128096197	C7orf68	0.579772	0.613543	-0.0337714	0.000372554	0.00538097	Down	promoter	C7orf68	ILMN_1659990	5.69912e-11	2.99719	Up	4
chr8:143820468-143821310	C8orf55	0.611345	0.692005	-0.0806595	0.00226527	0.0150528	Down	intergenic	C8orf55	ILMN_1777740	1.08251e-10	2.75279	Up	1
chr9:131037591-131038695	C9orf119;GOLGA2	0.118486	0.0906677	0.0278185	0.00097093	0.00940346	Up	promoter	C9orf119	ILMN_1811555	0.00353758	-1.08811	Down	2
chr9:97488818-97489172	C9orf3	0.47461	0.537479	-0.062869	0.00873023	0.032784	Down	promoter	C9orf3	ILMN_1674629	0.00308133	-1.45529	Down	1
chr9:97766649-97767955	C9orf3	0.156804	0.2405	-0.0836962	0.000932375	0.00916757	Down	exon	C9orf3	ILMN_1674629	0.00308133	-1.45529	Down	2
chr9:132382432-132383004	C9orf50	0.832194	0.782003	0.0501917	9.86703e-05	0.00296317	Up	promoter	C9orf50	ILMN_1701873	0.00135001	-1.39529	Down	1
chr9:135753347-135754384	C9orf98;C9orf9	0.499942	0.588876	-0.0889346	0.00269389	0.0164348	Down	promoter	C9orf9	ILMN_1813837	0.00282514	1.15351	Up	1
chr15:63673888-63674160	CA12	0.0366212	0.0903803	-0.0537591	0.00347564	0.0193736	Down	promoter	CA12	ILMN_2382942	2.12613e-07	-2.09422	Down	1
chr8:86157835-86158168	CA13	0.0694032	0.0380154	0.0313877	0.0175402	0.0487126	Up	promoter	CA13	ILMN_1802414	0.00120537	-1.51539	Down	1
chrX:15756051-15756636	CA5B	0.341119	0.420778	-0.0796593	0.000246225	0.00455314	Down	promoter	CA5B	ILMN_1672807	3.46869e-13	3.54992	Up	2
chr22:24407673-24408060	CABIN1	0.931496	0.827249	0.104247	0.000301519	0.00492862	Up	promoter	CABIN1	ILMN_1814044	3.68852e-06	-1.97075	Down	1
chr18:20714968-20717071	CABLES1	0.5173	0.586879	-0.0695795	0.00011748	0.00330426	Down	promoter	CABLES1	ILMN_1653001	7.59013e-06	1.71507	Up	4
chr1:64971358-64971604	CACHD1	0.31188	0.390891	-0.0790108	5.16312e-06	0.00062506	Down	promoter	CACHD1	ILMN_1738854	0.000124271	1.50797	Up	1
chr3:54660189-54660638	CACNA2D3	0.663895	0.71068	-0.0467853	0.00724489	0.0296062	Down	intron	CACNA2D3	ILMN_1754076	0.000748904	-1.46889	Down	1
chr12:2017133-2018161	CACNA2D4	0.610235	0.702142	-0.0919073	0.00874185	0.032784	Down	exon	CACNA2D4	ILMN_2404493	0.00285106	1.19349	Up	2
chr2:27440128-27440786	CAD	0.388912	0.491537	-0.102625	0.00247796	0.0156941	Down	promoter	CAD	ILMN_1810992	1.99466e-06	-1.84673	Down	1
chr10:105211950-105212306	CALHM2	0.136853	0.0832693	0.053584	0.0117237	0.0380873	Up	promoter	CALHM2	ILMN_1766200	2.47706e-09	-2.58685	Down	2
chr17:76989642-76990039	CANT1	0.599738	0.655448	-0.0557102	0.00689064	0.0287655	Down	exon	CANT1	ILMN_1664012	7.90639e-07	-1.93623	Down	2
chr1:223936342-223937044	CAPN2	0.277505	0.346287	-0.0687827	0.00118905	0.0105576	Down	exon	CAPN2	ILMN_1716057	1.80368e-07	-2.06587	Down	2
chr1:19811703-19812644	CAPZB	0.146688	0.131966	0.014722	0.0102084	0.0356603	Up	promoter	CAPZB	ILMN_2053921	0.000804362	-1.26532	Down	1
chr1:10757891-10758252	CASZ1	0.563374	0.596925	-0.0335513	0.00492619	0.0238551	Down	intron	CASZ1	ILMN_1655191	2.36585e-09	2.88806	Up	1
chr1:10707810-10708140	CASZ1	0.889624	0.929612	-0.039988	0.00890898	0.0330905	Down	exon	CASZ1	ILMN_1655191	2.36585e-09	2.88806	Up	1
chr17:46178149-46178943	CBX1	0.180392	0.123282	0.0571099	0.00159407	0.0123262	Up	promoter	CBX1	ILMN_1770244	0.00148615	-1.23573	Down	1
chr17:77812016-77812276	CBX4	0.239638	0.401055	-0.161416	0.00848556	0.032259	Down	intron	CBX4	ILMN_1724145	0.00426019	1.11079	Up	1
chr4:185569961-185570638	CCDC111;CASP3	0.109072	0.0740504	0.035022	0.00764867	0.0306662	Up	promoter	CASP3	ILMN_2388155	2.37059e-06	-1.82193	Down	2
chr19:11545948-11546544	CCDC151;PRKCSH	0.0635374	0.045763	0.0177744	0.0108779	0.0366761	Up	promoter	PRKCSH	ILMN_2400512	0.000194859	-1.47442	Down	2
chr11:27384359-27384870	CCDC34	0.0659942	0.0377618	0.0282324	0.00194938	0.0138559	Up	promoter	CCDC34	ILMN_2288784	9.53718e-08	-2.1823	Down	1
chr5:150603213-150603753	CCDC69	0.86124	0.89113	-0.0298905	0.0106656	0.0363957	Down	promoter	CCDC69	ILMN_1657680	5.85837e-17	5.18305	Up	1
chr2:130897119-130897390	CCDC74B	0.72297	0.818574	-0.0956036	0.00201294	0.014127	Down	exon	CCDC74B	ILMN_3251383	2.91454e-12	-3.4442	Down	1
chr4:122744557-122745267	CCNA2	0.125685	0.0828326	0.0428523	0.000248414	0.00455314	Up	promoter	CCNA2	ILMN_1786125	3.33668e-09	-2.51918	Down	2
chr15:59397270-59397749	CCNB2	0.0750187	0.0505565	0.0244622	0.000771323	0.00798825	Up	promoter	CCNB2	ILMN_1801939	1.06229e-14	-3.81164	Down	1
chr2:73460085-73461867	CCT7;C2orf7	0.0728355	0.0511329	0.0217026	0.00122867	0.0107204	Up	promoter	CCT7	ILMN_2341793	0.00955597	-0.977493	Down	1
chr5:140011482-140012739	CD14	0.425942	0.40003	0.025912	0.0153379	0.0454622	Up	promoter	CD14	ILMN_2396444	2.3659e-14	4.04253	Up	3
chr1:207925171-207925964	CD46	0.677136	0.751295	-0.0741591	0.00575581	0.0258978	Down	promoter	CD46	ILMN_2307740	3.07597e-05	1.56809	Up	1
chr3:107809375-107810543	CD47	0.885949	0.82522	0.0607288	0.00602436	0.026276	Up	promoter	CD47	ILMN_2356991	2.88903e-05	-1.66433	Down	1
chr12:6309152-6310392	CD9	0.105429	0.0760733	0.029356	0.00356654	0.0198232	Up	promoter	CD9	ILMN_1695423	3.33507e-06	-1.80734	Down	2
chr19:14516726-14517464	CD97	0.204563	0.266568	-0.0620058	0.00729504	0.0297484	Down	exon	CD97	ILMN_1673363	2.29453e-06	-1.89474	Down	1
chr17:45266251-45266974	CDC27	0.111468	0.0603556	0.0511129	0.0158568	0.0461577	Up	promoter	CDC27	ILMN_3287952	0.00461328	-1.10161	Down	1
chr19:10513990-10515616	CDC37	0.0819	0.0610096	0.0208904	0.0131846	0.0409901	Up	promoter	CDC37	ILMN_1668369	0.000118299	-1.43357	Down	1
chr1:227505446-227506752	CDC42BPA	0.0594523	0.0320606	0.0273917	0.0160899	0.0465515	Up	promoter	CDC42BPA	ILMN_1781472	0.00216657	-1.20542	Down	1
chr22:37962481-37962819	CDC42EP1	0.616542	0.531967	0.0845748	0.00881392	0.0329433	Up	exon	CDC42EP1	ILMN_1764927	0.000234763	-1.59961	Down	1
chr11:65081937-65083333	CDC42EP2	0.379743	0.432835	-0.0530923	0.000234097	0.00451189	Down	promoter	CDC42EP2	ILMN_1652777	1.68413e-06	-2.12793	Down	2
chr2:37898142-37899830	CDC42EP3	0.784028	0.864188	-0.08016	0.00302327	0.0176921	Down	promoter	CDC42EP3	ILMN_1736327	1.12842e-07	-2.34932	Down	1
chr19:54982388-54982897	CDC42EP5	0.57789	0.715778	-0.137889	0.000559352	0.00648574	Down	exon	CDC42EP5	ILMN_1774982	8.40785e-17	-4.55366	Down	2
chr8:25315286-25317028	CDCA2	0.904613	0.941599	-0.0369862	0.00314795	0.0182017	Down	promoter	CDCA2	ILMN_1660654	2.51955e-12	-3.42484	Down	1
chr1:38157295-38158586	CDCA8	0.0576793	0.0375671	0.0201122	0.00361749	0.0199709	Up	promoter	CDCA8	ILMN_1709294	1.30196e-11	-2.98621	Down	2
chr16:64984681-64984908	CDH11	0.83348	0.880855	-0.0473752	0.0158753	0.0461577	Down	exon	CDH11	ILMN_1672611	1.02528e-20	-6.00723	Down	1
chr16:89245619-89245960	CDH15	0.727725	0.682839	0.0448863	0.00467283	0.023331	Up	exon	CDH15	ILMN_1784036	0.000145872	1.4107	Up	1
chr20:60456285-60456612	CDH4	0.766449	0.817615	-0.0511661	6.75524e-06	0.000692908	Down	intron	CDH4	ILMN_1769891	2.03576e-11	-2.97408	Down	2
chr10:62537970-62538862	CDK1;CDC2	0.212494	0.298907	-0.0864132	0.00876469	0.0328379	Down	promoter	CDK1	ILMN_1747911	2.59423e-11	-3.24473	Down	2
chr12:96793191-96794530	CDK17	0.0804598	0.060401	0.0200588	0.0158943	0.0461577	Up	promoter	CDK17	ILMN_1780824	0.00691738	-1.21011	Down	1
chr2:219824151-219825864	CDK5R2	0.0420408	0.0737747	-0.0317339	0.00498291	0.0238726	Down	promoter	CDK5R2	ILMN_1717803	8.63663e-13	3.80067	Up	1
chr1:51433762-51435505	CDKN2C	0.332269	0.250985	0.0812845	0.000135187	0.00349142	Up	promoter	CDKN2C	ILMN_1656415	1.09417e-25	8.33549	Up	2
chr5:115151348-115152713	CDO1	0.093434	0.127589	-0.0341547	0.0137819	0.0421809	Down	promoter	CDO1	ILMN_2234187	1.60967e-25	8.75503	Up	1
chr17:72999204-72999978	CDR2L	0.797525	0.846187	-0.0486619	0.000288478	0.00483154	Down	exon	CDR2L	ILMN_2128770	2.84696e-12	-3.21452	Down	1
chr3:48693118-48694768	CELSR3	0.724233	0.782206	-0.0579734	0.00491391	0.0238254	Down	exon	CELSR3	ILMN_1691290	8.97309e-05	-1.6223	Down	1
chr1:214778908-214779709	CENPF	0.15261	0.130418	0.0221921	0.00454851	0.0229439	Down	intron	CENPF	ILMN_1664516	6.83665e-10	-2.57398	Down	1
chr1:214776256-214776935	CENPF	0.678238	0.749566	-0.0713276	0.00750669	0.0302296	Up	promoter	CENPF	ILMN_1664516	6.83665e-10	-2.57398	Down	2
chr22:42342407-42343278	CENPM	0.0751362	0.0547758	0.0203604	0.00365194	0.020096	Up	promoter	CENPM	ILMN_1668814	3.86488e-07	-2.32974	Down	2
chr17:16255618-16257148	CENPV	0.160481	0.215886	-0.0554045	0.0173029	0.0482587	Down	promoter	CENPV	ILMN_1729142	0.00232704	-1.11703	Down	2
chr11:117198423-117198950	CEP164	0.0580646	0.0321992	0.0258655	0.0107987	0.0365653	Up	promoter	CEP164	ILMN_1740385	1.19958e-07	-2.16207	Down	1
chr10:95256133-95256562	CEP55	0.0809471	0.0613547	0.0195923	0.000686222	0.00738715	Up	promoter	CEP55	ILMN_1747016	3.04123e-15	-4.28893	Down	1
chr3:138312980-138313342	CEP70	0.212705	0.40001	-0.187305	0.00281245	0.0168921	Down	promoter	CEP70	ILMN_1741350	0.00876153	1.09209	Up	1
chr19:860517-862123	CFD	0.248179	0.37948	-0.131301	0.000573068	0.00656824	Down	exon	CFD	ILMN_1777190	9.85778e-24	7.4375	Up	5
chr1:146714089-146715278	CHD1L	0.0701748	0.0489841	0.0211908	0.000547518	0.00638881	Up	promoter	CHD1L	ILMN_1786016	0.00136382	-1.2304	Down	1
chr17:7818938-7819763	CHD3	0.351419	0.492033	-0.140615	0.0130048	0.0407609	Down	promoter	CHD3	ILMN_2370414	2.44953e-07	-2.25431	Down	1
chr11:67887977-67889768	CHKA	0.0495147	0.0315684	0.0179463	0.0012192	0.0106903	Up	promoter	CHKA	ILMN_1691151	5.53161e-08	2.37974	Up	1
chr2:220406363-220406840	CHPF	0.0421215	0.0924809	-0.0503594	0.00882997	0.0329433	Down	exon	CHPF	ILMN_1731353	5.99149e-07	-1.97371	Down	1
chrX:110038946-110039370	CHRDL1	0.034625	0.069187	-0.034562	0.00121768	0.0106903	Down	promoter	CHRDL1	ILMN_1678233	1.71126e-18	5.27455	Up	2
chr2:101033606-101034296	CHST10	0.481699	0.65426	-0.172561	0.0155145	0.0457058	Down	promoter	CHST10	ILMN_1736828	1.34453e-06	-2.07907	Down	1
chr15:40763162-40764196	CHST14	0.4103	0.373169	0.0371304	0.00269359	0.0164348	Up	promoter	CHST14	ILMN_1743340	1.10687e-07	-2.14677	Down	3
chr10:73723711-73724770	CHST3	0.23087	0.310654	-0.0797843	0.0183325	0.0499814	Down	promoter	CHST3	ILMN_1723481	5.14039e-07	-2.21599	Down	1
chrX:46433054-46434902	CHST7	0.0294096	0.0787792	-0.0493697	0.00247016	0.0156941	Down	promoter	CHST7	ILMN_1732831	8.65591e-07	-2.79338	Down	1
chr16:841900-842539	CHTF18	0.799023	0.870381	-0.0713581	0.000311079	0.00497984	Down	exon	CHTF18	ILMN_1756705	0.0033706	-1.22435	Down	1
chr6:139694811-139696578	CITED2	0.04925	0.0325425	0.0167075	0.00145029	0.0117433	Up	promoter	CITED2	ILMN_1663092	0.00389114	-1.13514	Down	2
chr1:41326949-41328285	CITED4	0.320386	0.279155	0.0412306	0.00369944	0.0202474	Up	promoter	CITED4	ILMN_1787691	7.78579e-05	1.54734	Up	2
chr9:130965464-130966516	CIZ1;DNM1	0.381206	0.325208	0.0559977	1.87774e-05	0.00130737	Up	promoter	DNM1	ILMN_1805200	2.58078e-09	-2.59788	Down	2
chr12:106633422-106633642	CKAP4	0.731126	0.815319	-0.0841929	0.00699499	0.0289825	Down	exon	CKAP4	ILMN_1790891	5.04837e-12	-3.08787	Down	2
chr16:1510882-1511423	CLCN7	0.89651	0.92424	-0.0277298	0.00018526	0.004032	Down	exon	CLCN7	ILMN_1694731	6.00923e-06	1.73584	Up	1
chr16:1514412-1514859	CLCN7	0.95247	0.883944	0.0685262	0.00196483	0.0139061	Up	intron	CLCN7	ILMN_1694731	6.00923e-06	1.73584	Up	1
chr19:51869400-51871587	CLDND2	0.629288	0.728328	-0.0990395	0.011729	0.0380873	Down	promoter	CLDND2	ILMN_2077680	2.2015e-10	2.77714	Up	2
chr7:73703458-73704127	CLIP2	0.0980659	0.0686712	0.0293947	0.0112087	0.0372143	Up	promoter	CLIP2	ILMN_1811682	4.02737e-13	-3.78585	Down	1
chr7:73790230-73790510	CLIP2	0.867302	0.788885	0.0784163	0.00845757	0.032259	Up	exon	CLIP2	ILMN_1811682	4.02737e-13	-3.78585	Down	1
chr1:155239278-155239494	CLK2	0.593207	0.686152	-0.0929453	0.000290146	0.00483154	Down	exon	CLK2	ILMN_2362911	0.00400525	-1.22458	Down	2
chr19:45458213-45459083	CLPTM1	0.436893	0.404617	0.0322764	0.00135215	0.0113627	Up	promoter	CLPTM1	ILMN_1665831	6.60545e-07	1.95007	Up	2
chr1:9822576-9822817	CLSTN1	0.342545	0.531607	-0.189062	0.000197109	0.00412775	Down	intron	CLSTN1	ILMN_2415179	2.24795e-09	-2.53842	Down	2
chr13:100258708-100259220	CLYBL	0.191227	0.134261	0.0569664	0.00143551	0.0116848	Up	promoter	CLYBL	ILMN_1663538	9.28745e-16	4.41291	Up	1
chr3:32544018-32544325	CMTM6	0.077717	0.0449368	0.0327802	0.000780861	0.00802402	Up	promoter	CMTM6	ILMN_1696494	0.000384262	-1.39243	Down	2
chr17:7835171-7835569	CNTROB;TRAPPC1	0.441112	0.511391	-0.0702791	2.99547e-06	0.000464178	Down	promoter	CNTROB	ILMN_1702044	3.87913e-05	-1.55121	Down	1
chr17:7835171-7835569	CNTROB;TRAPPC1	0.441112	0.511391	-0.0702791	2.99547e-06	0.000464178	Down	promoter	TRAPPC1	ILMN_1716913	0.00101867	-1.31444	Down	1
chr2:165697470-165698893	COBLL1	0.275342	0.187099	0.0882433	0.0109897	0.0369888	Up	promoter	COBLL1	ILMN_1761260	0.000714028	1.26861	Up	2
chr9:140167199-140167452	COBRA1	0.782174	0.876413	-0.0942392	0.000204095	0.00416139	Down	exon	COBRA1	ILMN_2399328	0.00235151	-1.13175	Down	1
chr7:107204114-107204797	COG5;DUS4L	0.0521277	0.0378721	0.0142556	3.17563e-05	0.00167075	Up	promoter	DUS4L	ILMN_1776858	0.000411768	1.40339	Up	1
chr6:75911579-75912133	COL12A1	0.430145	0.600447	-0.170303	0.0133587	0.0413021	Down	intron	COL12A1	ILMN_1733756	3.55354e-12	-3.26405	Down	2
chr6:75794880-75795088	COL12A1	0.0787145	0.117412	-0.0386973	0.00488709	0.0237847	Down	exon	COL12A1	ILMN_1733756	3.55354e-12	-3.26405	Down	1
chr1:32169537-32169869	COL16A1	0.0875537	0.0586818	0.0288719	0.000446836	0.00577095	Up	promoter	COL16A1	ILMN_1684554	1.97343e-12	-3.21358	Down	3
chr21:46850573-46850841	COL18A1	0.412305	0.459447	-0.0471418	0.0130698	0.0408304	Down	intron	COL18A1	ILMN_1806733	1.58794e-05	-1.84447	Down	1
chr21:46894816-46896312	COL18A1	0.0910365	0.071027	0.0200095	0.001452	0.0117433	Down	exon	COL18A1	ILMN_1806733	1.58794e-05	-1.84447	Down	1
chr21:46890848-46891115	COL18A1	0.791521	0.830952	-0.0394317	0.00236764	0.0153639	Up	intron	COL18A1	ILMN_1806733	1.58794e-05	-1.84447	Down	1
chr21:46932081-46932387	COL18A1	0.91372	0.873816	0.0399041	0.00282477	0.0169115	Up	exon	COL18A1	ILMN_1806733	1.58794e-05	-1.84447	Down	1
chr17:48276877-48279008	COL1A1	0.15171	0.093136	0.0585736	0.00682455	0.028582	Up	promoter	COL1A1	ILMN_1701308	4.54018e-14	-3.61853	Down	5
chr9:137660513-137660742	COL5A1	0.163458	0.265424	-0.101966	0.00808775	0.031655	Down	intron	COL5A1	ILMN_1706505	1.33725e-05	-1.65519	Down	1
chr19:10120750-10121231	COL5A3	0.0869457	0.0637362	0.0232096	0.00196861	0.0139061	Up	promoter	COL5A3	ILMN_1796288	2.08117e-10	2.79185	Up	1
chr21:47404108-47404312	COL6A1	0.144217	0.244769	-0.100552	0.00067764	0.00734678	Down	exon	COL6A1	ILMN_1732151	1.22979e-07	-2.09766	Down	2
chr21:47421135-47421398	COL6A1	0.68071	0.781522	-0.100813	0.000678922	0.00734678	Down	exon	COL6A1	ILMN_1732151	1.22979e-07	-2.09766	Down	1
chr18:499315-500722	COLEC12	0.0921553	0.0707428	0.0214124	0.000106532	0.00315043	Up	promoter	COLEC12	ILMN_1689088	3.41879e-12	-3.31574	Down	1
chr12:56660442-56661131	COQ10A	0.621108	0.764425	-0.143317	0.00176926	0.0131305	Down	promoter	COQ10A	ILMN_1666364	2.27184e-11	2.96256	Up	1
chr3:119395989-119396387	COX17	0.472953	0.534757	-0.0618039	0.012096	0.0389203	Down	promoter	COX17	ILMN_2187718	6.57942e-06	1.7221	Up	3
chr15:75229782-75230660	COX5A	0.0614969	0.0320874	0.0294094	0.00927633	0.0339413	Up	promoter	COX5A	ILMN_1704477	0.00759492	0.989319	Up	1
chr16:19535074-19535635	CP110;GDE1	0.331795	0.446908	-0.115113	9.268e-05	0.00284718	Down	promoter	GDE1	ILMN_1728698	0.000150652	1.43561	Up	1
chr16:19535074-19535635	CP110;GDE1	0.331795	0.446908	-0.115113	9.268e-05	0.00284718	Down	promoter	CP110	ILMN_1773200	0.00770582	-1.06458	Down	1
chr4:166299975-166300668	CPE	0.371326	0.499349	-0.128023	0.00312178	0.0181316	Down	promoter	CPE	ILMN_1731374	5.48553e-16	5.09491	Up	2
chr14:92587549-92589022	CPSF2;NDUFB1	0.0793016	0.0263195	0.0529821	0.00341026	0.0191747	Up	promoter	NDUFB1	ILMN_1724367	7.53328e-08	2.0851	Up	1
chr11:68606682-68607330	CPT1A	0.778183	0.85065	-0.0724676	0.000151598	0.00355934	Down	intron	CPT1A	ILMN_1696316	1.60781e-13	-3.70764	Down	1
chr11:68611250-68611807	CPT1A	0.303355	0.367991	-0.0646363	0.00125565	0.0108334	Down	intergenic	CPT1A	ILMN_1696316	1.60781e-13	-3.70764	Down	1
chr1:156674858-156676654	CRABP2	0.115993	0.0847952	0.0311977	0.00046358	0.00592709	Up	promoter	CRABP2	ILMN_1690170	4.04732e-23	-6.69022	Down	3
chr7:65579764-65580200	CRCP	0.392506	0.428331	-0.0358245	0.00192656	0.0137197	Down	promoter	CRCP	ILMN_2280053	0.00549557	1.24257	Up	3
chr7:137686291-137687056	CREB3L2	0.102643	0.0658284	0.0368144	0.0155684	0.0457603	Up	promoter	CREB3L2	ILMN_1751097	0.000172076	-1.49196	Down	1
chr2:36584500-36584982	CRIM1	0.393817	0.27371	0.120107	0.000646615	0.00719007	Up	intron	CRIM1	ILMN_2146418	5.69363e-08	-2.28425	Down	1
chr14:105940325-105941900	CRIP2	0.242139	0.185746	0.0563924	0.00277633	0.0167271	Up	promoter	CRIP2	ILMN_1694432	6.21857e-18	-4.97671	Down	3
chr16:84853348-84853714	CRISPLD2	0.325475	0.359088	-0.0336125	0.0130903	0.0408304	Down	promoter	CRISPLD2	ILMN_1790689	4.79186e-09	-5.1345	Down	1
chr19:18705929-18706147	CRLF1	0.689733	0.771733	-0.0820003	0.00359406	0.019919	Down	intron	CRLF1	ILMN_1681515	4.71173e-07	-2.12433	Down	2
chr19:18716229-18718743	CRLF1	0.631035	0.587948	0.0430875	0.00626759	0.0270989	Up	promoter	CRLF1	ILMN_1681515	4.71173e-07	-2.12433	Down	1
chr20:5986399-5987297	CRLS1	0.151707	0.222573	-0.0708652	0.00422885	0.0219311	Down	promoter	CRLS1	ILMN_1737685	0.00125837	1.19726	Up	3
chr13:21009774-21010338	CRYL1	0.624701	0.853203	-0.228502	0.00565334	0.0256452	Down	intron	CRYL1	ILMN_1714397	0.00616491	1.02245	Up	1
chr12:56693680-56694345	CS	0.312112	0.229286	0.0828258	0.00792242	0.0313399	Up	promoter	CS	ILMN_2396410	2.92307e-11	2.97452	Up	1
chr16:31580070-31580317	CSDAP1	0.530854	0.424644	0.10621	0.0176167	0.0487126	Up	exon	CSDAP1	ILMN_1706434	1.09626e-06	-1.92601	Down	1
chr10:43632966-43634222	CSGALNACT2	0.0972893	0.0680956	0.0291937	3.39096e-05	0.00170605	Up	promoter	CSGALNACT2	ILMN_1799208	0.0002917	-1.66926	Down	1
chr1:34090605-34090854	CSMD2	0.912011	0.883641	0.0283698	0.0102957	0.0358361	Up	exon	CSMD2	ILMN_1775432	3.78339e-13	-3.79737	Down	1
chr11:33182987-33183264	CSTF3	0.485355	0.379894	0.105461	0.0103806	0.0358669	Up	promoter	CSTF3	ILMN_1808779	4.23407e-06	-1.85343	Down	1
chr8:104383409-104384109	CTHRC1	0.204443	0.254169	-0.0497263	0.0047928	0.0236526	Down	promoter	CTHRC1	ILMN_2117508	4.23062e-19	-5.50925	Down	2
chr20:36322168-36322586	CTNNBL1	0.191795	0.357999	-0.166204	0.00091279	0.00902078	Down	promoter	CTNNBL1	ILMN_2063925	3.22924e-05	-1.56549	Down	1
chr8:11725059-11725600	CTSB	0.134715	0.0909029	0.0438125	2.27932e-05	0.0013797	Up	promoter	CTSB	ILMN_1696360	2.17959e-05	-1.59835	Down	2
chr11:1784805-1785553	CTSD;HCCA2	0.564575	0.418378	0.146197	0.0175854	0.0487126	Up	promoter	CTSD	ILMN_1674038	1.60189e-05	1.67727	Up	1
chr20:57581902-57582595	CTSZ	0.743657	0.777286	-0.0336284	0.000264818	0.00470599	Down	promoter	CTSZ	ILMN_1666269	0.00349212	-1.0783	Down	7
chr1:112938495-112939113	CTTNBP2NL	0.0816797	0.0620919	0.0195878	0.0064896	0.0277185	Up	promoter	CTTNBP2NL	ILMN_1719517	6.29911e-07	-2.2858	Down	1
chr10:44879714-44882391	CXCL12	0.881706	0.82037	0.0613362	0.00325423	0.0186492	Up	promoter	CXCL12	ILMN_1689111	5.21076e-18	-4.6806	Down	1
chrX:105855028-105855297	CXorf57	0.413786	0.268792	0.144994	0.00927821	0.0339413	Up	promoter	CXorf57	ILMN_1703279	4.27775e-08	-2.33878	Down	1
chr1:202936045-202936252	CYB5R1	0.20814	0.157329	0.0508109	0.00365773	0.0200994	Up	promoter	CYB5R1	ILMN_1729237	1.1528e-05	1.70145	Up	2
chr16:88709525-88710015	CYBA	0.748884	0.857229	-0.108345	0.00975707	0.0347736	Down	exon	CYBA	ILMN_1744604	1.40624e-11	-3.01575	Down	1
chr15:22982192-22982410	CYFIP1	0.663788	0.783293	-0.119505	0.0117739	0.0381624	Down	intron	CYFIP1	ILMN_2355463	0.00189487	-1.20795	Down	1
chr15:22945002-22945206	CYFIP1	0.728527	0.804723	-0.0761963	3.21962e-07	0.000178183	Down	exon	CYFIP1	ILMN_2355463	0.00189487	-1.20795	Down	4
chr8:145690605-145692505	CYHR1;KIFC2	0.32081	0.291648	0.0291619	0.0092426	0.0339071	Up	promoter	KIFC2	ILMN_1803018	6.65871e-07	1.97998	Up	1
chr2:72370296-72370682	CYP26B1	0.744336	0.781258	-0.0369219	0.00807588	0.031655	Down	intron	CYP26B1	ILMN_1812297	2.18679e-07	2.25182	Up	1
chr1:86046362-86047240	CYR61	0.417779	0.34061	0.0771698	0.0110483	0.0371216	Up	promoter	CYR61	ILMN_2188264	2.63616e-11	-3.23654	Down	2
chr7:6204132-6204522	CYTH3	0.696525	0.77892	-0.0823954	0.00566926	0.0256574	Down	exon	CYTH3	ILMN_2160727	2.27857e-06	-1.82172	Down	2
chr11:61511041-61511584	DAGLA	0.714067	0.778751	-0.0646839	0.00126448	0.0108476	Down	exon	DAGLA	ILMN_1683682	4.7579e-08	-2.48676	Down	2
chr19:3958492-3959812	DAPK3	0.781226	0.831627	-0.0504018	0.00042635	0.00569451	Down	exon	DAPK3	ILMN_1792710	0.00852613	-1.03462	Down	1
chr7:87505100-87506493	DBF4;SLC25A40	0.13946	0.118922	0.0205377	0.00404718	0.0214654	Up	promoter	DBF4	ILMN_3191227	6.24019e-07	-2.10039	Down	1
chr19:14072665-14074824	DCAF15	0.77361	0.809733	-0.0361229	0.000452385	0.00580311	Down	exon	DCAF15	ILMN_2192620	0.00129188	-1.19744	Down	1
chr3:98620131-98620910	DCBLD2	0.0503	0.0343047	0.0159952	0.0024589	0.0156941	Up	promoter	DCBLD2	ILMN_1735499	7.77042e-12	-3.15183	Down	2
chr8:38088735-38089956	DDHD2	0.102469	0.0778815	0.0245879	0.0016834	0.0126877	Up	promoter	DDHD2	ILMN_1705871	0.00555839	1.03825	Up	2
chr20:3184874-3185385	DDRGK1	0.772747	0.818066	-0.0453187	0.0172744	0.0482279	Down	promoter	DDRGK1	ILMN_1797828	0.000319897	1.35997	Up	2
chr16:68056582-68057353	DDX28;DUS2L	0.039886	0.0977907	-0.0579047	0.00554871	0.0253487	Down	promoter	DDX28	ILMN_1741736	5.04869e-06	1.73629	Up	1
chr9:32526144-32526424	DDX58	0.102889	0.0340897	0.0687988	0.0104531	0.0359477	Up	promoter	DDX58	ILMN_1797001	0.00893716	-1.29565	Down	1
chr1:3790864-3791611	DFFB	0.876634	0.911026	-0.0343915	0.0116082	0.0380457	Down	intron	DFFB	ILMN_1678962	0.00101546	-1.32639	Down	1
chr7:137531125-137532382	DGKI	0.398963	0.531004	-0.132041	0.0181437	0.0497092	Down	promoter	DGKI	ILMN_1718266	0.00163123	1.2443	Up	3
chr1:26758492-26758856	DHDDS	0.0439592	0.0289733	0.0149859	0.0116265	0.0380505	Up	promoter	DHDDS	ILMN_2405642	3.72011e-05	1.53898	Up	1
chr13:52377821-52378573	DHRS12	0.463732	0.389434	0.0742976	0.000594084	0.00672948	Up	promoter	DHRS12	ILMN_1669177	5.58522e-05	1.61536	Up	1
chr17:21030056-21030814	DHRS7B	0.328291	0.396125	-0.0678332	0.00425124	0.0219591	Down	promoter	DHRS7B	ILMN_1707901	3.62318e-08	2.23452	Up	2
chr17:5371848-5372318	DHX33	0.582692	0.781311	-0.19862	0.00523736	0.0246232	Down	promoter	DHX33	ILMN_1744308	0.00161291	-1.22078	Down	1
chr12:125473414-125473824	DHX37	0.503266	0.686166	-0.1829	0.00361889	0.0199709	Down	promoter	DHX37	ILMN_2192683	2.35174e-06	-1.83738	Down	1
chr13:60737660-60738285	DIAPH3	0.514539	0.704339	-0.1898	0.0143107	0.0432111	Down	promoter	DIAPH3	ILMN_1874530	1.3591e-10	-3.05212	Down	1
chr10:387294-387544	DIP2C	0.817091	0.875143	-0.0580514	0.00579923	0.0260026	Down	intron	DIP2C	ILMN_1676062	3.60602e-07	1.94616	Up	1
chr10:525719-526041	DIP2C	0.813061	0.900912	-0.0878515	0.000102957	0.00306811	Down	intron	DIP2C	ILMN_1676062	3.60602e-07	1.94616	Up	3
chr10:530713-531099	DIP2C	0.62357	0.873125	-0.249555	0.0103879	0.0358669	Down	intron	DIP2C	ILMN_1676062	3.60602e-07	1.94616	Up	1
chr10:575898-576131	DIP2C	0.727584	0.804168	-0.076584	0.00995632	0.0350644	Down	intron	DIP2C	ILMN_1676062	3.60602e-07	1.94616	Up	1
chr10:669070-669336	DIP2C	0.606453	0.746895	-0.140442	0.00125839	0.0108334	Down	intron	DIP2C	ILMN_1676062	3.60602e-07	1.94616	Up	2
chr10:678262-679515	DIP2C	0.523493	0.61537	-0.0918771	0.000211534	0.00429048	Down	intron	DIP2C	ILMN_1676062	3.60602e-07	1.94616	Up	2
chr10:685033-685407	DIP2C	0.646017	0.757877	-0.11186	0.00912911	0.03365	Down	intron	DIP2C	ILMN_1676062	3.60602e-07	1.94616	Up	3
chr10:372932-373159	DIP2C	0.536362	0.575742	-0.0393802	0.0123907	0.0395402	Down	exon	DIP2C	ILMN_1676062	3.60602e-07	1.94616	Up	5
chr10:459692-460058	DIP2C	0.780967	0.879592	-0.0986259	9.08644e-06	0.000858558	Down	exon	DIP2C	ILMN_1676062	3.60602e-07	1.94616	Up	7
chr10:518192-518471	DIP2C	0.645291	0.757594	-0.112303	0.0179117	0.0493311	Down	exon	DIP2C	ILMN_1676062	3.60602e-07	1.94616	Up	3
chr1:68516236-68516473	DIRAS3	0.543239	0.425547	0.117692	8.96033e-05	0.00282214	Up	exon	DIRAS3	ILMN_1688877	1.39865e-05	-1.80847	Down	4
chrX:153990840-153991831	DKC1	0.360418	0.546065	-0.185647	0.00951051	0.0342937	Down	promoter	DKC1	ILMN_1671257	0.000633179	-1.30733	Down	1
chr10:54073989-54074827	DKK1	0.175463	0.28908	-0.113617	3.58001e-05	0.00175557	Down	promoter	DKK1	ILMN_1773337	1.76047e-16	-4.57943	Down	2
chr11:12029737-12030841	DKK3	0.139147	0.122708	0.0164392	0.016346	0.0469421	Up	promoter	DKK3	ILMN_2398159	2.64002e-14	-3.73351	Down	1
chr13:50570375-50571643	DLEU2;TRIM13	0.193853	0.0735058	0.120347	0.00294686	0.0174559	Up	promoter	TRIM13	ILMN_2350114	0.00362994	-1.15117	Down	1
chrX:69665102-69665355	DLG3	0.34574	0.499157	-0.153417	0.000288052	0.00483154	Down	promoter	DLG3	ILMN_2336728	0.00598385	-1.2385	Down	2
chr20:35060057-35060262	DLGAP4	0.485825	0.558075	-0.0722506	0.0111785	0.0371895	Down	exon	DLGAP4	ILMN_1749944	5.26569e-05	-1.74112	Down	2
chr19:39989397-39990140	DLL3	0.167287	0.128185	0.0391019	0.0158092	0.0460834	Up	promoter	DLL3	ILMN_1736096	3.58783e-15	-4.30834	Down	1
chr21:34863644-34864268	DNAJC28	0.135147	0.193034	-0.0578861	0.00680148	0.0285222	Down	promoter	DNAJC28	ILMN_2253246	0.000312172	1.5614	Up	1
chr11:6591960-6592795	DNHD1	0.819082	0.882965	-0.0638822	0.00472204	0.0234901	Down	exon	DNHD1	ILMN_1744621	0.00314506	1.2097	Up	1
chr10:128593609-128595048	DOCK1	0.0946404	0.0686181	0.0260224	8.39898e-05	0.00273426	Up	promoter	DOCK1	ILMN_1715789	5.61056e-06	-1.8228	Down	1
chr5:169064270-169064702	DOCK2	0.413475	0.334004	0.079471	0.00923411	0.0339071	Up	promoter	DOCK2	ILMN_1799725	0.00559788	-1.04064	Down	1
chr19:11319444-11319753	DOCK6	0.608829	0.798199	-0.18937	0.00516645	0.0243489	Down	exon	DOCK6	ILMN_1801226	1.52084e-12	3.35891	Up	2
chr21:34960388-34961252	DONSON	0.100855	0.0757154	0.02514	9.62848e-07	0.000248672	Up	promoter	DONSON	ILMN_1758629	1.09497e-09	-2.71981	Down	3
chr7:35076136-35077808	DPY19L1	0.427014	0.484991	-0.0579769	0.00364618	0.0200929	Down	promoter	DPY19L1	ILMN_1791296	0.00210208	-1.16212	Down	3
chr8:26434372-26436785	DPYSL2	0.160081	0.127581	0.0324998	0.00137489	0.0114431	Up	promoter	DPYSL2	ILMN_1672503	0.0040704	-1.0724	Down	1
chr10:133998912-134001500	DPYSL4	0.248839	0.169288	0.0795509	0.0105175	0.0360572	Up	promoter	DPYSL4	ILMN_1792356	7.96758e-08	2.44217	Up	1
chr6:116691827-116692868	DSE	0.134223	0.0928721	0.0413514	0.00407866	0.0215269	Up	promoter	DSE	ILMN_1706498	0.000165142	-1.43245	Down	3
chr2:25599676-25599895	DTNB	0.647863	0.709453	-0.0615903	3.07585e-05	0.00167075	Down	intergenic	DTNB	ILMN_1798819	0.00970537	1.08596	Up	1
chr5:118323847-118324404	DTWD2	0.107402	0.08443	0.022972	0.000292515	0.00484275	Up	promoter	DTWD2	ILMN_1794882	1.92385e-10	2.99746	Up	1
chr12:113515164-113515970	DTX1	0.590197	0.740816	-0.150619	0.004913	0.0238254	Down	exon	DTX1	ILMN_1689002	1.00678e-15	4.5342	Up	2
chr11:58939046-58940308	DTX4	0.27214	0.462627	-0.190487	0.0157457	0.0460021	Down	promoter	DTX4	ILMN_1653678	8.06522e-05	1.68259	Up	3
chr2:242616820-242617094	DTYMK	0.960238	0.923713	0.0365252	0.00175751	0.0131092	Up	intron	DTYMK	ILMN_1732006	0.00229286	-1.23187	Down	1
chr2:74006849-74007274	DUSP11	0.178938	0.121599	0.0573394	0.00398193	0.0213439	Up	promoter	DUSP11	ILMN_2046024	1.08083e-05	-1.84864	Down	2
chr17:35849290-35850483	DUSP14	0.076241	0.0517157	0.0245254	6.70805e-05	0.00247492	Up	promoter	DUSP14	ILMN_1666546	0.00843157	1.23185	Up	2
chr1:159750416-159751353	DUSP23	0.119422	0.0889068	0.0305153	0.000753614	0.00791192	Up	promoter	DUSP23	ILMN_1659462	7.57551e-05	1.52253	Up	2
chr17:41855634-41856346	DUSP3	0.911204	0.948846	-0.0376423	0.00793609	0.0313399	Down	promoter	DUSP3	ILMN_1797522	0.00801526	1.04405	Up	1
chr15:48623185-48624651	DUT	0.506633	0.473562	0.0330707	0.00325271	0.0186492	Up	promoter	DUT	ILMN_2374778	0.00114335	-1.25024	Down	1
chr19:40314926-40315144	DYRK1B	0.966883	0.93367	0.0332135	0.0175945	0.0487126	Up	intergenic	DYRK1B	ILMN_2354617	0.00103886	1.31592	Up	1
chr13:96296143-96297059	DZIP1	0.385764	0.596403	-0.210639	8.55445e-06	0.000830874	Down	promoter	DZIP1	ILMN_1685431	3.21639e-07	-2.10529	Down	1
chr5:158527374-158527983	EBF1	0.495943	0.302666	0.193277	0.0164601	0.0470535	Up	promoter	EBF1	ILMN_1778681	1.135e-06	1.90803	Up	1
chr10:131686365-131686595	EBF3	0.555213	0.692866	-0.137653	7.58918e-05	0.00261091	Down	intron	EBF3	ILMN_1707232	1.10158e-05	-1.81586	Down	4
chr10:131697079-131697412	EBF3	0.82019	0.866385	-0.0461951	0.000476777	0.00601471	Down	intron	EBF3	ILMN_1707232	1.10158e-05	-1.81586	Down	5
chr10:131666016-131666315	EBF3	0.745343	0.871485	-0.126143	0.00604917	0.0263309	Down	exon	EBF3	ILMN_1707232	1.10158e-05	-1.81586	Down	1
chr1:43637503-43638052	EBNA1BP2;WDR65	0.0963999	0.0566848	0.0397151	0.0140504	0.0427583	Up	promoter	EBNA1BP2	ILMN_1768127	5.43665e-07	-1.95752	Down	1
chr1:21616380-21617101	ECE1	0.671811	0.729527	-0.0577159	0.00870094	0.032784	Down	promoter	ECE1	ILMN_1672174	3.29394e-06	-1.90292	Down	3
chr1:21671360-21672319	ECE1	0.127968	0.102176	0.0257919	0.0149315	0.0446333	Up	promoter	ECE1	ILMN_1672174	3.29394e-06	-1.90292	Down	1
chr19:39322264-39322574	ECH1	0.179933	0.254465	-0.0745317	0.00578655	0.0259758	Down	promoter	ECH1	ILMN_1653115	7.37042e-08	2.14633	Up	1
chr13:78492425-78493382	EDNRB	0.257181	0.428674	-0.171493	0.0121661	0.0391131	Down	promoter	EDNRB	ILMN_1751904	1.91014e-10	4.30341	Up	2
chr22:44207947-44208435	EFCAB6	0.588639	0.628907	-0.0402688	0.00185657	0.0133687	Down	promoter	EFCAB6	ILMN_1669465	0.00145922	1.23814	Up	1
chr2:56150340-56151180	EFEMP1	0.547556	0.744414	-0.196858	0.00244061	0.0156798	Down	promoter	EFEMP1	ILMN_1673880	5.75416e-20	-5.72262	Down	2
chr1:15736033-15737228	EFHD2	0.0655439	0.0479686	0.0175754	0.000202002	0.00414051	Up	promoter	EFHD2	ILMN_1761463	1.76881e-14	-3.73551	Down	2
chr13:107186468-107189024	EFNB2	0.409366	0.443585	-0.0342193	0.0071623	0.0293616	Down	promoter	EFNB2	ILMN_1703852	1.55998e-08	-2.62128	Down	2
chr17:7608376-7608956	EFNB3	0.0363114	0.0816168	-0.0453054	0.00155274	0.0121767	Down	promoter	EFNB3	ILMN_1695606	9.60177e-06	-1.81452	Down	1
chr2:63272127-63272409	EHBP1	0.224885	0.139237	0.0856481	0.00291262	0.0172795	Down	exon	EHBP1	ILMN_1803348	3.62001e-06	1.81824	Up	1
chr2:62932595-62933353	EHBP1	0.243187	0.382901	-0.139714	0.0111148	0.0371895	Up	promoter	EHBP1	ILMN_1803348	3.62001e-06	1.81824	Up	1
chr11:65352231-65353134	EHBP1L1	0.166875	0.125575	0.0413003	0.000151565	0.00355934	Down	exon	EHBP1L1	ILMN_3244457	6.05379e-07	-2.03944	Down	2
chr11:65341620-65342501	EHBP1L1	0.792753	0.842885	-0.0501318	0.000325668	0.00506327	Up	exon	EHBP1L1	ILMN_3244457	6.05379e-07	-2.03944	Down	3
chr11:65359292-65360328	EHBP1L1	0.378693	0.333592	0.0451003	0.00337765	0.0190738	Up	exon	EHBP1L1	ILMN_3244457	6.05379e-07	-2.03944	Down	1
chr19:48216486-48216837	EHD2	0.156524	0.0936776	0.0628462	0.00871608	0.032784	Up	promoter	EHD2	ILMN_1808777	0.00282961	-1.15741	Down	1
chr15:42264156-42264861	EHD4	0.0620775	0.0458832	0.0161942	0.0166721	0.0473381	Up	promoter	EHD4	ILMN_1720083	0.000164054	-1.54164	Down	1
chr3:184971641-184972002	EHHADH	0.0672006	0.0446288	0.0225718	0.00537334	0.0248521	Up	promoter	EHHADH	ILMN_1701507	5.93734e-07	2.01319	Up	1
chr17:78120322-78121543	EIF4A3	0.0724842	0.0531215	0.0193627	1.34346e-05	0.00113143	Up	promoter	EIF4A3	ILMN_1667043	2.19046e-05	-1.62847	Down	3
chr3:170625831-170626841	EIF5A2	0.413321	0.720114	-0.306793	0.00283314	0.0169115	Down	promoter	EIF5A2	ILMN_1735151	5.75434e-06	-1.96972	Down	1
chr4:140004068-140004319	ELF2	0.0853278	0.0642204	0.0211074	0.000245206	0.00455314	Up	intron	ELF2	ILMN_1772486	0.00080489	-1.30579	Down	1
chr10:103990213-103991829	ELOVL3	0.75083	0.808532	-0.0577019	0.00658456	0.0280622	Down	exon	ELOVL3	ILMN_1692123	2.89322e-17	4.88686	Up	1
chr6:53212617-53214043	ELOVL5	0.680133	0.762929	-0.082796	0.00167224	0.0126449	Down	promoter	ELOVL5	ILMN_2174369	1.34474e-12	3.46701	Up	1
chr4:111117462-111118390	ELOVL6	0.452132	0.605979	-0.153847	1.76579e-05	0.00129069	Down	intron	ELOVL6	ILMN_2111187	0.00593672	1.042	Up	2
chr2:27305312-27305612	EMILIN1	0.748168	0.812603	-0.0644355	0.00680292	0.0285222	Down	exon	EMILIN1	ILMN_1711439	1.15558e-09	-2.73015	Down	1
chr18:2846565-2848175	EMILIN2	0.799851	0.662841	0.137009	0.00130192	0.0110849	Up	promoter	EMILIN2	ILMN_1697268	5.55988e-13	-3.41176	Down	1
chr1:225840270-225841795	ENAH	0.0512041	0.0338387	0.0173653	0.000692443	0.00741012	Up	promoter	ENAH	ILMN_1716552	0.000105697	-1.54355	Down	1
chr13:44359858-44361696	ENOX1	0.0453033	0.0295437	0.0157596	0.0017131	0.0128485	Up	promoter	ENOX1	ILMN_1713471	0.000463489	-1.45977	Down	1
chr8:21914275-21914525	EPB49	0.2518	0.329382	-0.0775823	0.00150007	0.0119084	Down	promoter	EPB49	ILMN_1671686	1.21625e-10	3.00948	Up	5
chr8:21923840-21924633	EPB49	0.596434	0.640299	-0.0438647	0.00211293	0.0144876	Down	promoter	EPB49	ILMN_1671686	1.21625e-10	3.00948	Up	1
chr1:16464376-16464621	EPHA2	0.652764	0.59377	0.0589939	0.00965962	0.0345007	Up	exon	EPHA2	ILMN_1699354	7.95596e-05	-1.98462	Down	3
chr1:23036823-23038362	EPHB2	0.06152	0.0447045	0.0168155	0.00949655	0.0342867	Up	promoter	EPHB2	ILMN_2367384	1.01729e-07	2.13333	Up	1
chr1:23110904-23111567	EPHB2	0.741213	0.665639	0.0755737	0.0124365	0.0396158	Up	exon	EPHB2	ILMN_2367384	1.01729e-07	2.13333	Up	2
chr17:37856448-37856891	ERBB2	0.0867707	0.057989	0.0287818	4.22316e-05	0.00191373	Up	promoter	ERBB2	ILMN_2352131	6.07256e-08	-2.21964	Down	2
chr12:56472792-56474393	ERBB3	0.582606	0.657695	-0.0750884	0.00137223	0.0114431	Down	promoter	ERBB3	ILMN_1737993	0.00441477	-1.23792	Down	1
chr8:8860200-8860742	ERI1	0.080434	0.0541469	0.0262871	0.0015734	0.0122613	Up	promoter	ERI1	ILMN_3245659	9.73605e-05	-1.48559	Down	1
chr8:619097-619607	ERICH1	0.628986	0.766413	-0.137427	5.47229e-07	0.000211997	Down	intron	ERICH1	ILMN_2104696	0.00350734	-1.1054	Down	4
chr8:625114-626802	ERICH1	0.586205	0.741314	-0.155108	0.00119093	0.0105576	Down	intron	ERICH1	ILMN_2104696	0.00350734	-1.1054	Down	1
chr8:637393-638251	ERICH1	0.757154	0.846744	-0.0895906	5.74828e-05	0.00225168	Down	intron	ERICH1	ILMN_2104696	0.00350734	-1.1054	Down	2
chr8:663998-664794	ERICH1	0.776816	0.818429	-0.0416125	0.00446879	0.0227193	Down	intron	ERICH1	ILMN_2104696	0.00350734	-1.1054	Down	1
chr8:623372-623710	ERICH1	0.78367	0.881375	-0.0977048	0.017128	0.048013	Down	exon	ERICH1	ILMN_2104696	0.00350734	-1.1054	Down	3
chr10:101945571-101945907	ERLIN1	0.560456	0.754421	-0.193964	0.0092709	0.0339413	Down	promoter	ERLIN1	ILMN_1730731	8.30108e-09	-2.36905	Down	1
chr1:236444603-236445700	ERO1LB	0.298223	0.420128	-0.121904	0.0110664	0.0371501	Down	promoter	ERO1LB	ILMN_2229969	1.89032e-05	1.67199	Up	1
chr12:22777988-22778301	ETNK1	0.433677	0.511018	-0.0773417	0.00593012	0.0261863	Down	promoter	ETNK1	ILMN_2244547	7.7428e-06	-1.93041	Down	3
chr21:40194644-40194849	ETS2	0.37432	0.923671	-0.549351	0.00308568	0.0179758	Down	exon	ETS2	ILMN_1720158	1.64749e-12	-3.28769	Down	1
chr4:5713035-5713451	EVC	0.129923	0.0879957	0.0419272	0.0131676	0.0409729	Up	promoter	EVC	ILMN_1720941	0.0001697	-1.4379	Down	2
chr4:122722335-122722758	EXOSC9	0.0791608	0.0545136	0.0246473	0.00959267	0.0345007	Up	promoter	EXOSC9	ILMN_1721713	0.00150371	-1.21099	Down	1
chr6:66011253-66011481	EYS	0.320055	0.493175	-0.173119	0.0103345	0.0358571	Down	promoter	EYS	ILMN_3277199	3.92274e-06	2.07221	Up	1
chr7:148580495-148582061	EZH2	0.0765633	0.0563872	0.0201761	0.00654792	0.0279368	Up	promoter	EZH2	ILMN_1652913	2.10304e-10	-2.90238	Down	3
chrX:154254915-154255696	F8	0.511518	0.692847	-0.181329	0.0115925	0.0380377	Down	promoter	F8	ILMN_1675083	0.00362454	1.0938	Up	2
chrX:154114391-154115523	F8;F8A3;F8A1;F8A2	0.121293	0.0832027	0.0380906	0.016553	0.0471059	Up	promoter	F8	ILMN_1675083	0.000290072	1.32613	Up	1
chrX:154114391-154115523	F8;F8A3;F8A1;F8A2	0.121293	0.0832027	0.0380906	0.016553	0.0471059	Up	promoter	F8A1	ILMN_1790249	0.00362454	1.0938	Up	1
chr17:292815-293332	FAM101B	0.764458	0.85472	-0.0902615	0.000887945	0.00888863	Down	exon	FAM101B	ILMN_1714418	1.26316e-06	-2.20992	Down	6
chr10:14645752-14646705	FAM107B	0.666199	0.772637	-0.106438	3.2861e-05	0.00169738	Down	promoter	FAM107B	ILMN_1758672	5.19351e-06	1.80449	Up	1
chr15:80987196-80988664	FAM108C1	0.922077	0.894453	0.0276246	0.00205005	0.0143244	Up	promoter	FAM108C1	ILMN_1788416	1.30639e-06	-1.996	Down	1
chr12:111800834-111801244	FAM109A	0.59928	0.640385	-0.041105	0.00716036	0.0293616	Down	exon	FAM109A	ILMN_1743316	0.00185653	-1.20679	Down	1
chr22:45705511-45706616	FAM118A	0.79084	0.863468	-0.0726278	2.63572e-05	0.00148211	Down	promoter	FAM118A	ILMN_1809147	0.00916344	-1.08116	Down	2
chr8:79578112-79578667	FAM164A	0.0895695	0.0624798	0.0270897	0.00414494	0.0217287	Up	promoter	FAM164A	ILMN_2057981	0.000237083	-1.36158	Down	2
chr1:36786500-36789402	FAM176B	0.214505	0.15767	0.0568345	0.0161281	0.0466271	Up	promoter	FAM176B	ILMN_3245314	7.05414e-13	-3.29757	Down	4
chr10:86088395-86088791	FAM190B	0.096246	0.0596158	0.0366302	0.00680278	0.0285222	Up	promoter	FAM190B	ILMN_2129388	0.000674826	1.37217	Up	2
chr3:194406440-194409045	FAM43A	0.0948777	0.208788	-0.11391	0.0103673	0.0358669	Down	promoter	FAM43A	ILMN_1706015	2.18782e-16	-4.38324	Down	1
chr6:82461133-82463805	FAM46A	0.122242	0.0969968	0.0252447	0.0037941	0.0205956	Up	promoter	FAM46A	ILMN_1740466	4.20135e-10	-2.70567	Down	1
chr1:27338879-27339441	FAM46B	0.119576	0.0827582	0.036818	0.00709702	0.0292277	Up	promoter	FAM46B	ILMN_1808011	0.00175675	-1.21188	Down	1
chr1:231175062-231176317	FAM89A	0.533633	0.673189	-0.139555	0.00537235	0.0248521	Down	promoter	FAM89A	ILMN_2285817	4.85116e-18	4.92242	Up	2
chr16:89882392-89883458	FANCA	0.703603	0.799493	-0.0958895	0.0145035	0.043725	Down	promoter	FANCA	ILMN_1769758	0.00612615	-1.16008	Down	3
chr9:98079189-98080213	FANCC	0.608794	0.780945	-0.172151	0.00507054	0.0240044	Down	promoter	FANCC	ILMN_1683112	0.00668185	-1.28604	Down	1
chr6:35419879-35420766	FANCE	0.150331	0.326124	-0.175793	0.000121366	0.00330426	Down	promoter	FANCE	ILMN_2043452	5.41705e-12	3.13181	Up	1
chr15:89786998-89787691	FANCI	0.134114	0.113054	0.0210604	0.0122439	0.0391967	Up	promoter	FANCI	ILMN_1655642	2.76821e-11	-3.04204	Down	1
chr17:80038871-80039250	FASN	0.889521	0.821067	0.068454	0.000647954	0.00719007	Down	exon	FASN	ILMN_1784871	2.52647e-09	2.49694	Up	1
chr17:80054171-80054392	FASN	0.725041	0.847902	-0.122861	0.00251572	0.0158118	Down	exon	FASN	ILMN_1784871	2.52647e-09	2.49694	Up	1
chr17:80055179-80057276	FASN	0.640141	0.894219	-0.254077	0.010482	0.0359674	Up	promoter	FASN	ILMN_1784871	2.52647e-09	2.49694	Up	1
chr17:80036723-80037474	FASN	0.160913	0.132572	0.0283406	0.0016106	0.0124045	Up	exon	FASN	ILMN_1784871	2.52647e-09	2.49694	Up	1
chr19:40336877-40337211	FBL	0.366734	0.330321	0.0364122	0.000414486	0.00565394	Up	promoter	FBL	ILMN_1719205	1.53648e-09	-2.54892	Down	3
chr2:112939287-112939563	FBLN7	0.496146	0.580041	-0.0838949	0.000732758	0.00773489	Down	exon	FBLN7	ILMN_1735743	1.2371e-10	-2.81791	Down	2
chr5:127871958-127872263	FBN2	0.69931	0.843625	-0.144315	0.0010683	0.00976082	Down	exon	FBN2	ILMN_1670899	3.79803e-17	-4.65452	Down	1
chr12:133148706-133149021	FBRSL1	0.598263	0.698326	-0.100063	6.44289e-05	0.00247254	Down	exon	FBRSL1	ILMN_1655694	2.52229e-07	-1.99242	Down	1
chr16:67193005-67193219	FBXL8;TRADD	0.0970058	0.071242	0.0257638	0.00261234	0.0161561	Up	promoter	FBXL8	ILMN_1682037	0.00972056	-1.16161	Down	1
chr9:37575918-37576445	FBXO10	0.394599	0.554051	-0.159452	0.00360734	0.0199641	Down	promoter	FBXO10	ILMN_2089616	2.03876e-07	2.24804	Up	2
chr8:356374-357674	FBXO25	0.698057	0.791304	-0.0932468	0.0124835	0.0396158	Down	promoter	FBXO25	ILMN_2367477	0.00595876	1.12953	Up	1
chr5:41925289-41925716	FBXO4	0.481298	0.637684	-0.156386	0.000121646	0.00330426	Down	promoter	FBXO4	ILMN_1656691	0.00280042	-1.1274	Down	1
chr19:40411735-40411941	FCGBP	0.796664	0.766362	0.0303013	0.00346644	0.019363	Down	exon	FCGBP	ILMN_2302757	3.45025e-05	1.68179	Up	2
chr19:40380216-40380466	FCGBP	0.623186	0.699563	-0.0763771	0.0098285	0.0348	Up	exon	FCGBP	ILMN_2302757	3.45025e-05	1.68179	Up	1
chr19:40421059-40421771	FCGBP	0.653576	0.599863	0.0537132	0.000583893	0.00667257	Up	exon	FCGBP	ILMN_2302757	3.45025e-05	1.68179	Up	1
chr1:161695637-161697298	FCRLB	0.101061	0.136097	-0.0350361	0.00336428	0.0190266	Down	exon	FCRLB	ILMN_1782015	1.79786e-10	2.78835	Up	2
chr18:55253544-55254093	FECH	0.533212	0.591092	-0.0578797	0.000162497	0.00372492	Down	promoter	FECH	ILMN_2364305	3.97798e-07	2.05302	Up	3
chr11:61559907-61560549	FEN1	0.615749	0.744089	-0.128339	0.000512346	0.00616594	Down	promoter	FEN1	ILMN_2160929	2.31073e-07	-2.02126	Down	1
chr20:34188719-34190267	FER1L4	0.612697	0.691146	-0.0784481	0.00419636	0.021803	Down	exon	FER1L4	ILMN_2206722	0.000478897	-1.31205	Down	1
chrX:138285318-138285596	FGF13	0.267757	0.441755	-0.173998	0.00437046	0.0223881	Down	intron	FGF13	ILMN_1671777	4.73133e-05	1.68892	Up	1
chr4:123747740-123748980	FGF2	0.176528	0.0561446	0.120383	0.00542327	0.0250116	Up	promoter	FGF2	ILMN_2105919	0.00106438	1.43683	Up	1
chr8:38323719-38324070	FGFR1	0.0558911	0.0289989	0.0268922	0.0138792	0.0423705	Up	intron	FGFR1	ILMN_2398261	0.00747146	-1.16917	Down	1
chr4:1005930-1006282	FGFRL1	0.330566	0.347407	-0.0168416	0.0116642	0.0380857	Down	promoter	FGFRL1	ILMN_2348367	6.56676e-05	1.59119	Up	2
chr4:1017524-1018938	FGFRL1	0.831609	0.861605	-0.0299961	0.00525601	0.0246511	Down	exon	FGFRL1	ILMN_2348367	6.56676e-05	1.59119	Up	2
chr2:106014878-106015884	FHL2	0.420842	0.375569	0.0452726	0.00713389	0.0293072	Up	promoter	FHL2	ILMN_1668411	4.75425e-17	-4.51781	Down	2
chr1:38461584-38461988	FHL3	0.76639	0.823817	-0.0574268	0.00538226	0.0248521	Down	intergenic	FHL3	ILMN_1703558	1.42521e-12	-3.42206	Down	1
chr9:133805004-133805453	FIBCD1	0.348787	0.389995	-0.041208	0.00466266	0.023331	Down	exon	FIBCD1	ILMN_1727135	2.96398e-05	-1.71396	Down	2
chr2:164592917-164593511	FIGN	0.0491497	0.129364	-0.080214	0.00473486	0.023493	Down	promoter	FIGN	ILMN_1676307	0.00916566	1.00929	Up	1
chr12:49318486-49319476	FKBP11	0.0624215	0.0336404	0.0287811	0.00561162	0.0255657	Up	promoter	FKBP11	ILMN_1787345	5.96028e-16	-4.22674	Down	2
chr7:32996732-32997591	FKBP9	0.741459	0.830333	-0.0888744	0.011444	0.0378276	Down	promoter	FKBP9	ILMN_1666121	1.08467e-06	-2.03917	Down	2
chr17:17140117-17141080	FLCN	0.463119	0.339077	0.124042	0.00171259	0.0128485	Up	promoter	FLCN	ILMN_1670008	0.000665605	1.43468	Up	1
chr11:128562671-128565011	FLI1	0.272877	0.339513	-0.0666362	0.00584143	0.0260711	Down	promoter	FLI1	ILMN_1665738	1.57623e-06	-2.3095	Down	2
chr8:8085016-8086608	FLJ10661	0.0634988	0.0297199	0.0337788	0.00156703	0.0122613	Up	promoter	FLJ10661	ILMN_3185453	0.003748	-1.12158	Down	1
chr6:21666655-21666862	FLJ22536	0.100359	0.0756515	0.0247074	0.00610443	0.0265119	Up	promoter	FLJ22536	ILMN_3247023	1.03218e-06	1.98444	Up	1
chrX:153602720-153603269	FLNA	0.162172	0.10227	0.0599018	2.97758e-06	0.000464178	Up	promoter	FLNA	ILMN_1687335	1.1224e-12	-3.85885	Down	1
chr14:85999532-86000478	FLRT2	0.351014	0.166964	0.18405	0.000431638	0.00571002	Up	promoter	FLRT2	ILMN_1769615	1.64418e-10	-2.95901	Down	1
chr16:2944285-2944678	FLYWCH2	0.0898183	0.0652896	0.0245287	0.00139704	0.011496	Down	intron	FLYWCH2	ILMN_1805796	0.00133599	1.25182	Up	2
chr16:2932267-2933765	FLYWCH2	0.498819	0.663953	-0.165134	0.017192	0.0480881	Up	promoter	FLYWCH2	ILMN_1805796	0.00133599	1.25182	Up	1
chr1:240569320-240569679	FMN2	0.559763	0.711121	-0.151357	0.00732646	0.0297825	Down	intron	FMN2	ILMN_1764795	2.24891e-07	-3.14226	Down	1
chr6:159589636-159591319	FNDC1	0.1564	0.134045	0.0223552	0.000947478	0.00926901	Up	promoter	FNDC1	ILMN_1734653	5.2587e-08	-2.21336	Down	1
chr4:159689700-159690823	FNIP2	0.556708	0.752474	-0.195766	0.0141122	0.0428453	Down	promoter	FNIP2	ILMN_1819783	1.01584e-07	2.21191	Up	1
chr9:130564863-130565566	FPGS	0.106187	0.0817759	0.0244114	0.000482679	0.00603193	Up	promoter	FPGS	ILMN_1681724	0.00419328	1.22899	Up	1
chr6:41747590-41747874	FRS3	0.333202	0.494004	-0.160802	0.00204568	0.0143244	Down	promoter	FRS3	ILMN_1772605	0.00230344	-1.16161	Down	2
chr7:5647104-5647340	FSCN1	0.597706	0.651331	-0.0536245	0.000562521	0.00648574	Down	intergenic	FSCN1	ILMN_1808707	2.6172e-16	-4.26801	Down	1
chr7:5642948-5643184	FSCN1	0.457158	0.560401	-0.103243	0.00105147	0.00971414	Down	exon	FSCN1	ILMN_1808707	2.6172e-16	-4.26801	Down	1
chr3:120169202-120170519	FSTL1	0.39157	0.317123	0.0744471	0.0141693	0.0429177	Up	promoter	FSTL1	ILMN_2201678	1.60443e-12	-3.26669	Down	1
chr7:2281362-2282105	FTSJ2;NUDT1	0.171512	0.141799	0.0297129	0.000995129	0.00958988	Up	promoter	NUDT1	ILMN_2330243	1.05804e-10	-2.76343	Down	1
chr10:75531970-75532817	FUT11	0.192749	0.328388	-0.135639	0.00167445	0.0126449	Down	promoter	FUT11	ILMN_1678862	5.52395e-05	-1.62026	Down	2
chr14:65878486-65880370	FUT8	0.713427	0.836643	-0.123216	0.0159151	0.0461837	Down	promoter	FUT8	ILMN_1741422	0.000682521	-1.43491	Down	1
chr19:35632356-35632572	FXYD1	0.176743	0.206188	-0.0294448	0.000133699	0.00347618	Down	exon	FXYD1	ILMN_2345292	4.43299e-05	1.71462	Up	4
chr19:35633847-35634629	FXYD1;FXYD7	0.280226	0.382743	-0.102516	0.0125624	0.0397808	Down	promoter	FXYD1	ILMN_2345292	4.43299e-05	1.71462	Up	1
chr19:35645597-35646047	FXYD5	0.264711	0.235623	0.0290885	0.000340405	0.0051975	Up	promoter	FXYD5	ILMN_1704286	5.0091e-16	-4.11309	Down	5
chr12:10365369-10365721	GABARAPL1	0.0909496	0.057338	0.0336116	0.0165131	0.0471059	Up	promoter	GABARAPL1	ILMN_2151281	2.16527e-06	1.91026	Up	1
chr19:13067585-13068152	GADD45GIP1	0.0396075	0.0229649	0.0166426	0.000599107	0.00676659	Up	promoter	GADD45GIP1	ILMN_1751530	0.00541089	-1.1303	Down	1
chr17:73760694-73761269	GALK1	0.446538	0.422196	0.0243419	0.00207524	0.0143907	Up	promoter	GALK1	ILMN_1803194	2.79067e-09	-2.45323	Down	1
chr12:6643261-6644607	GAPDH	0.109171	0.0821316	0.0270395	0.00417129	0.0217784	Up	promoter	GAPDH	ILMN_3205656	0.000112906	-1.5059	Down	3
chr4:110736868-110737128	GAR1	0.181285	0.116822	0.0644628	0.00245116	0.0156941	Up	promoter	GAR1	ILMN_3263329	2.10401e-05	-1.67911	Down	1
chr9:89563490-89563698	GAS1	0.12395	0.0548197	0.0691303	0.0160236	0.0464637	Up	promoter	GAS1	ILMN_1772910	5.57483e-07	-2.49509	Down	1
chr3:128205495-128212274	GATA2	0.307464	0.251399	0.0560651	0.00965346	0.0345007	Up	promoter	GATA2	ILMN_2102670	7.90443e-08	-2.46394	Down	5
chr9:136038416-136039577	GBGT1	0.807401	0.868457	-0.0610561	0.00570071	0.0257396	Down	promoter	GBGT1	ILMN_1652906	3.07758e-09	-2.49869	Down	1
chr15:57883998-57884358	GCOM1	0.108747	0.0688357	0.0399117	0.0170695	0.047953	Up	promoter	GCOM1	ILMN_1674151	3.1561e-17	4.76769	Up	2
chr16:19532981-19533516	GDE1	0.123916	0.0843752	0.0395405	0.00244721	0.0156941	Up	promoter	GDE1	ILMN_1728698	0.000150652	1.43561	Up	1
chr12:58003880-58004249	GEFT;DTX3	0.791194	0.72311	0.0680835	0.000772391	0.00798825	Up	promoter	DTX3	ILMN_1658677	3.57242e-11	-3.0416	Down	2
chr10:117884813-117885029	GFRA1	0.880601	0.802831	0.0777699	0.00391465	0.0210923	Up	exon	GFRA1	ILMN_1725678	1.53648e-09	-2.69321	Down	1
chr5:42424338-42425047	GHR	0.0700358	0.0327482	0.0372877	0.0168452	0.0476687	Up	promoter	GHR	ILMN_1775814	5.62421e-24	7.48144	Up	2
chr12:110433797-110434205	GIT2	0.0880744	0.0638239	0.0242504	0.000172299	0.00388074	Up	promoter	GIT2	ILMN_1760922	0.00172723	-1.23995	Down	1
chr13:20766208-20767779	GJB2	0.364828	0.426998	-0.0621692	0.00405276	0.0214654	Down	promoter	GJB2	ILMN_1769388	5.05922e-20	5.84056	Up	5
chr1:228345377-228346700	GJC2	0.402227	0.376154	0.0260727	0.00815202	0.0317361	Up	exon	GJC2	ILMN_1723048	3.23789e-12	-3.20129	Down	1
chr7:8008097-8009495	GLCCI1	0.317692	0.522484	-0.204792	0.0171249	0.048013	Down	promoter	GLCCI1	ILMN_1781431	0.00014129	1.661	Up	1
chr2:121624827-121625209	GLI2	0.248628	0.481747	-0.23312	3.76257e-06	0.000500878	Down	intron	GLI2	ILMN_1727577	6.60474e-13	-3.3968	Down	2
chr7:42005067-42006121	GLI3	0.690766	0.750632	-0.059866	0.0162534	0.0467798	Down	exon	GLI3	ILMN_1771962	9.70019e-06	-1.69639	Down	4
chr9:4297817-4300182	GLIS3	0.105526	0.0719756	0.0335505	0.000122128	0.00330426	Up	promoter	GLIS3	ILMN_2402600	5.2878e-07	-2.33953	Down	1
chr1:193074174-193074778	GLRX2	0.358137	0.684401	-0.326265	0.00846461	0.032259	Down	promoter	GLRX2	ILMN_1680727	6.61351e-07	2.05933	Up	3
chr19:17691464-17691701	GLT25D1	0.719602	0.79033	-0.0707281	0.0165612	0.0471059	Down	exon	GLT25D1	ILMN_1727043	8.78556e-05	-1.45961	Down	1
chr19:48248729-48249110	GLTSCR2	0.657239	0.512066	0.145173	0.00787559	0.0312603	Up	promoter	GLTSCR2	ILMN_1703565	0.00973806	-0.958571	Down	1
chr1:182359697-182361563	GLUL	0.3443	0.422647	-0.0783467	0.0115835	0.0380377	Down	promoter	GLUL	ILMN_1653496	2.75961e-09	2.83507	Up	2
chr3:52321783-52322054	GLYCTK	0.690345	0.757969	-0.0676234	0.0176134	0.0487126	Down	promoter	GLYCTK	ILMN_1791222	6.29637e-07	1.92347	Up	2
chr3:50275393-50275645	GNAI2	0.30541	0.530162	-0.224752	0.0176291	0.0487126	Down	intron	GNAI2	ILMN_1775762	0.000197532	-1.41488	Down	1
chr3:50297440-50298097	GNAI2	0.803857	0.856315	-0.0524587	0.00734571	0.0297982	Down	intergenic	GNAI2	ILMN_1775762	0.000197532	-1.41488	Down	1
chr7:100270875-100274003	GNB2	0.137169	0.0909318	0.0462373	0.00872607	0.032784	Up	promoter	GNB2	ILMN_1658928	4.36456e-05	-1.56943	Down	1
chr1:68298371-68299315	GNG12	0.122483	0.0740258	0.0484574	1.48033e-06	0.0003186	Up	promoter	GNG12	ILMN_1673380	0.000729035	-1.24667	Down	2
chrX:133118960-133119990	GPC3	0.0147497	0.0408993	-0.0261496	0.00117268	0.0104436	Down	promoter	GPC3	ILMN_2051972	3.25004e-12	3.33244	Up	1
chrX:132547567-132550284	GPC4	0.254229	0.340953	-0.0867239	0.00480936	0.0236916	Down	promoter	GPC4	ILMN_1789502	2.31194e-13	3.64815	Up	1
chr7:124404700-124406189	GPR37	0.201848	0.153771	0.0480764	0.00222784	0.0148548	Up	promoter	GPR37	ILMN_2218935	6.97335e-19	5.825	Up	1
chr3:51989763-51990639	GPR62	0.549585	0.68911	-0.139525	0.00148886	0.011868	Down	promoter	GPR62	ILMN_1756807	0.00420646	1.2735	Up	2
chr5:89854290-89854956	GPR98	0.0764704	0.150362	-0.0738915	0.0018757	0.0134814	Down	promoter	GPR98	ILMN_1690621	6.73129e-12	3.0221	Up	1
chr9:139255523-139256012	GPSM1	0.706408	0.768	-0.061592	0.000786002	0.00805548	Down	intergenic	GPSM1	ILMN_1709307	2.97603e-08	-2.22112	Down	1
chr9:139231276-139231528	GPSM1	0.614737	0.682838	-0.068101	0.00371007	0.0202474	Down	exon	GPSM1	ILMN_1709307	2.97603e-08	-2.22112	Down	1
chr1:109419544-109420038	GPSM2	0.699176	0.803793	-0.104617	0.0103252	0.0358571	Down	promoter	GPSM2	ILMN_2139816	4.24297e-17	-5.48061	Down	1
chr8:145730390-145732205	GPT	0.35011	0.452705	-0.102595	0.00545566	0.0251012	Down	exon	GPT	ILMN_1795257	9.41583e-25	8.08105	Up	13
chr5:150400000-150400490	GPX3	0.435012	0.237602	0.19741	9.60951e-07	0.000248672	Up	promoter	GPX3	ILMN_1726666	2.11718e-08	-2.34253	Down	1
chr19:1103722-1105758	GPX4	0.108812	0.0832636	0.0255488	6.50618e-05	0.00247254	Up	promoter	GPX4	ILMN_1734353	0.000651752	1.27893	Up	1
chr5:125759047-125759298	GRAMD3	0.601137	0.771675	-0.170538	0.00101753	0.00963071	Down	promoter	GRAMD3	ILMN_2065690	7.0982e-06	-1.77557	Down	1
chr22:47027366-47027910	GRAMD4	0.664042	0.741652	-0.0776105	5.08111e-05	0.00213959	Down	intron	GRAMD4	ILMN_1723706	3.58499e-05	1.63903	Up	1
chr10:120966127-120967623	GRK5	0.335187	0.267109	0.0680783	0.00157796	0.0122613	Up	promoter	GRK5	ILMN_2096719	2.63259e-11	-3.01094	Down	1
chr10:106014667-106015087	GSTO1	0.132249	0.0951075	0.0371419	0.00102423	0.00963071	Up	promoter	GSTO1	ILMN_1808196	5.40931e-10	-2.64414	Down	1
chr10:106034574-106034803	GSTO2	0.435965	0.500573	-0.0646079	0.00234646	0.0152764	Down	promoter	GSTO2	ILMN_1740234	1.17429e-06	-1.91201	Down	2
chr7:74071547-74073035	GTF2I	0.118695	0.091694	0.0270012	0.00437475	0.0223881	Up	promoter	GTF2I	ILMN_1673917	0.000291128	1.35161	Up	1
chrX:2746553-2748235	GYG2	0.804256	0.840377	-0.0361213	0.00226531	0.0150528	Down	promoter	GYG2	ILMN_2319424	6.59271e-23	6.6537	Up	1
chr19:49472522-49472880	GYS1	0.898787	0.829429	0.0693583	0.00809695	0.031655	Up	exon	GYS1	ILMN_1711289	0.00017154	1.45692	Up	1
chr11:118965017-118966464	H2AFX;DPAGT1	0.587229	0.672369	-0.0851405	0.00873367	0.032784	Down	promoter	H2AFX	ILMN_1785756	5.98286e-06	-1.79368	Down	1
chr1:9294401-9295118	H6PD	0.033013	0.0928853	-0.0598723	0.00358585	0.019902	Down	promoter	H6PD	ILMN_1721136	1.27967e-07	-2.12643	Down	1
chr16:1876113-1877633	HAGH;FAHD1	0.144785	0.127266	0.0175185	0.0021044	0.0144803	Up	promoter	HAGH	ILMN_2379520	6.66331e-11	3.18676	Up	1
chr16:1876113-1877633	HAGH;FAHD1	0.144785	0.127266	0.0175185	0.0021044	0.0144803	Up	promoter	FAHD1	ILMN_1701457	0.00879764	1.03797	Up	1
chr16:776636-779417	HAGHL;CCDC78	0.263296	0.230607	0.0326896	0.00195284	0.0138559	Up	promoter	HAGHL	ILMN_1793201	9.27338e-06	-1.83209	Down	3
chr5:83017894-83018358	HAPLN1	0.315211	0.346335	-0.0311235	0.00996557	0.035065	Down	promoter	HAPLN1	ILMN_1678812	1.56667e-20	-6.55635	Down	3
chr8:122651665-122652389	HAS2AS;HAS2	0.50416	0.109938	0.394221	0.00467343	0.023331	Up	promoter	HAS2AS	ILMN_3241254	1.18999e-08	-2.53162	Up	1
chr8:122651665-122652389	HAS2AS;HAS2	0.50416	0.109938	0.394221	0.00467343	0.023331	Up	promoter	HAS2	ILMN_1700935	0.00151268	1.1871	Down	1
chr18:43684113-43684847	HAUS1;ATP5A1	0.0626896	0.0450709	0.0176186	0.0117238	0.0380873	Up	promoter	HAUS1	ILMN_1745946	1.20893e-07	-2.1458	Down	1
chr12:104457766-104459087	HCFC2	0.0689119	0.0247876	0.0441243	0.00937905	0.0341449	Up	promoter	HCFC2	ILMN_1674297	0.00121453	1.24819	Up	1
chr2:240046200-240046736	HDAC4	0.649921	0.734505	-0.0845841	0.0122518	0.0391967	Down	intron	HDAC4	ILMN_1764396	0.000226686	-1.89269	Down	2
chr2:240100625-240100852	HDAC4	0.927691	0.945744	-0.0180529	0.00261484	0.0161561	Down	intron	HDAC4	ILMN_1764396	0.000226686	-1.89269	Down	3
chr2:240005782-240006028	HDAC4	0.716052	0.802461	-0.0864092	0.0131007	0.0408304	Down	exon	HDAC4	ILMN_1764396	0.000226686	-1.89269	Down	2
chr12:48206721-48207126	HDAC7	0.163858	0.134876	0.0289822	0.00233944	0.0152642	Up	intron	HDAC7	ILMN_3266186	4.00454e-10	-2.74293	Down	1
chr2:37311072-37311893	HEATR5B	0.707732	0.856072	-0.148341	0.000512749	0.00616594	Down	promoter	HEATR5B	ILMN_2187487	0.0066309	1.01164	Up	1
chr3:124774246-124775113	HEG1	0.210788	0.134807	0.075981	8.75559e-07	0.000248672	Up	promoter	HEG1	ILMN_1666122	1.6402e-06	-1.91985	Down	3
chr11:124790814-124791354	HEPACAM	0.10131	0.159261	-0.0579509	0.0093382	0.0340963	Down	exon	HEPACAM	ILMN_1659316	2.956e-21	6.93519	Up	1
chr10:69834413-69835233	HERC4	0.0479413	0.0324067	0.0155345	6.89961e-05	0.00247492	Up	promoter	HERC4	ILMN_1678922	0.00491595	-1.08712	Down	1
chr16:56965734-56966476	HERPUD1	0.0882503	0.0727023	0.015548	0.00599717	0.026276	Up	promoter	HERPUD1	ILMN_2374164	5.81341e-06	1.74333	Up	2
chr5:73980913-73981521	HEXB	0.33949	0.417811	-0.0783201	0.0172794	0.0482279	Down	promoter	HEXB	ILMN_1806692	0.00973754	-0.973181	Down	2
chr8:80679669-80681007	HEY1	0.0744469	0.048704	0.0257429	0.00424063	0.0219335	Down	promoter	HEY1	ILMN_1788203	0.00937271	-1.08245	Down	1
chr8:80677581-80677996	HEY1	0.586969	0.674796	-0.0878265	0.000393403	0.00548216	Up	exon	HEY1	ILMN_1788203	0.00937271	-1.08245	Down	1
chr5:175815288-175815847	HIGD2A;NOP16	0.254571	0.191258	0.0633137	0.00825406	0.0318806	Up	promoter	NOP16	ILMN_1704055	0.00188202	-1.17779	Down	1
chr6:26199838-26200120	HIST1H2AD;HIST1H3D;HIST1H2BF	0.188947	0.296909	-0.107962	0.00215741	0.0146371	Down	promoter	HIST1H3D	ILMN_1721127	0.000149776	1.62415	Up	1
chr6:26251898-26252233	HIST1H2BH;HIST1H3F	0.314297	0.333979	-0.0196813	0.00974591	0.0347658	Down	promoter	HIST1H3F	ILMN_1881081	1.18662e-08	2.55613	Up	1
chr6:27100174-27101124	HIST1H2BJ	0.0417954	0.106684	-0.064889	0.00988701	0.0348837	Down	promoter	HIST1H2BJ	ILMN_1658702	1.46142e-12	3.63727	Up	1
chr1:41981788-41982043	HIVEP3	0.599157	0.649197	-0.0500394	0.00028728	0.00483154	Down	intron	HIVEP3	ILMN_1751596	0.00224636	-1.43212	Down	4
chr6:29910202-29911367	HLA-A	0.546783	0.601577	-0.0547944	0.00607926	0.0264322	Down	promoter	HLA-A	ILMN_2165753	0.00241067	-1.09649	Down	3
chr1:221054554-221054888	HLX	0.340703	0.469127	-0.128423	1.63724e-05	0.00124366	Down	exon	HLX	ILMN_2087646	4.10107e-05	-1.67445	Down	3
chr1:221055492-221055800	HLX	0.694408	0.73435	-0.0399421	0.0137018	0.0420681	Down	exon	HLX	ILMN_2087646	4.10107e-05	-1.67445	Down	3
chr1:221057463-221057757	HLX	0.583337	0.67233	-0.0889931	8.51793e-05	0.00274987	Down	exon	HLX	ILMN_2087646	4.10107e-05	-1.67445	Down	2
chr12:66217627-66220181	HMGA2;RPSAP52	0.300766	0.0702023	0.230564	0.000757675	0.00793307	Up	promoter	HMGA2	ILMN_2344662	3.90875e-07	-2.13744	Down	1
chr12:66217627-66220181	HMGA2;RPSAP52	0.300766	0.0702023	0.230564	0.000757675	0.00793307	Up	promoter	RPSAP52	ILMN_3258356	7.66211e-05	-1.80826	Down	1
chr5:43313191-43313924	HMGCS1	0.0728377	0.046313	0.0265247	0.00776022	0.030947	Up	promoter	HMGCS1	ILMN_1797728	0.000316399	1.39805	Up	1
chr21:40720185-40721625	HMGN1	0.902453	0.816712	0.0857404	0.000296585	0.00488923	Up	promoter	HMGN1	ILMN_2151579	5.3927e-05	-1.57475	Down	1
chr22:35776988-35777221	HMOX1	0.780696	0.857417	-0.0767208	0.0166417	0.0473	Down	promoter	HMOX1	ILMN_1800512	1.23083e-15	4.44062	Up	1
chr5:137089253-137090878	HNRNPA0	0.054548	0.0362388	0.0183092	0.000316957	0.00501181	Up	promoter	HNRNPA0	ILMN_1753279	0.000190198	-1.37638	Down	1
chr19:8509635-8510765	HNRNPM	0.0581071	0.0387354	0.0193717	0.00104337	0.00967395	Up	promoter	HNRNPM	ILMN_3269405	1.82756e-06	-1.8945	Down	1
chr1:23670245-23671363	HNRNPR	0.0879984	0.0668598	0.0211386	0.00308313	0.0179758	Up	promoter	HNRNPR	ILMN_3177285	0.00038516	-1.31537	Down	1
chr7:27182613-27185562	HOXA5	0.269227	0.302081	-0.032854	0.0176167	0.0487126	Down	promoter	HOXA5	ILMN_1753613	2.41883e-05	1.65067	Up	6
chr17:46641534-46642110	HOXB3	0.0209737	0.0783951	-0.0574214	0.00411568	0.0216338	Down	intron	HOXB3	ILMN_1689874	0.000317003	-1.73939	Down	1
chr17:46654053-46654369	HOXB3	0.0199381	0.0674613	-0.0475232	0.000413488	0.00565394	Down	exon	HOXB3	ILMN_1689874	0.000317003	-1.73939	Down	2
chr12:54440642-54441543	HOXC4	0.708982	0.785741	-0.0767595	0.016973	0.0478236	Down	intron	HOXC4	ILMN_1719975	3.29543e-06	-1.84149	Down	5
chr12:54423427-54423712	HOXC6;HOXC5;HOXC4	0.105858	0.0777525	0.0281053	0.00484911	0.0237636	Down	exon	HOXC4	ILMN_1719975	3.29543e-06	-1.84149	Down	1
chr12:54411709-54412131	HOXC6;HOXC5;HOXC4	0.105662	0.129987	-0.024325	0.00498649	0.0238726	Up	intron	HOXC4	ILMN_1719975	3.29543e-06	-1.84149	Down	4
chr2:176993479-176995557	HOXD8	0.142398	0.247855	-0.105457	0.00442928	0.0225777	Down	promoter	HOXD8	ILMN_1714988	4.41477e-05	-1.59418	Down	1
chr2:176992950-176993186	HOXD8	0.203562	0.279315	-0.0757528	0.00448645	0.0227792	Down	intergenic	HOXD8	ILMN_1714988	4.41477e-05	-1.59418	Down	1
chrX:133594203-133594828	HPRT1	0.0979941	0.0582426	0.0397515	0.0170047	0.0478236	Up	promoter	HPRT1	ILMN_2056975	5.24881e-06	-1.78614	Down	1
chr5:118788125-118788428	HSD17B4	0.596704	0.715963	-0.119259	0.0017743	0.0131427	Down	promoter	HSD17B4	ILMN_1673795	7.10636e-06	1.7417	Up	1
chr21:44985071-44985474	HSF2BP	0.286752	0.351108	-0.0643556	0.00290114	0.0172378	Down	intron	HSF2BP	ILMN_2135756	9.76745e-05	-1.58663	Down	1
chr5:132387100-132388369	HSPA4	0.150341	0.122865	0.0274754	0.000234039	0.00451189	Up	promoter	HSPA4	ILMN_1755134	0.00989487	-0.980003	Down	1
chr19:10397603-10398703	ICAM1	0.773085	0.822162	-0.0490764	0.000121544	0.00330426	Down	promoter	ICAM1	ILMN_1812226	1.18994e-08	-2.43349	Down	1
chr1:23884842-23885087	ID3	0.196975	0.124397	0.0725782	3.7517e-05	0.00181241	Up	exon	ID3	ILMN_1732296	8.79954e-10	-3.28921	Down	2
chr2:209119881-209120309	IDH1	0.140282	0.112005	0.0282774	0.00624584	0.0270351	Up	promoter	IDH1	ILMN_1696432	3.39608e-13	3.37937	Up	1
chrX:148586552-148586984	IDS	0.774417	0.859742	-0.0853249	0.00537672	0.0248521	Down	promoter	IDS	ILMN_1758626	1.39407e-05	-1.67134	Down	1
chr12:6649677-6649897	IFFO1	0.561888	0.495734	0.0661545	0.00807529	0.031655	Up	exon	IFFO1	ILMN_2348268	3.17482e-06	-1.8357	Down	1
chr7:112090122-112091412	IFRD1	0.0935659	0.139658	-0.0460921	0.00562649	0.0255834	Down	promoter	IFRD1	ILMN_1667561	1.98419e-08	2.40849	Up	1
chr15:99434565-99434913	IGF1R	0.782259	0.849624	-0.0673654	6.65791e-05	0.00247492	Down	exon	IGF1R	ILMN_1744023	0.000202723	-1.46981	Down	2
chr17:38599669-38600306	IGFBP4	0.377187	0.449756	-0.0725693	0.00641501	0.0275518	Down	promoter	IGFBP4	ILMN_1665865	1.55211e-10	-2.77803	Down	1
chr12:53491572-53491955	IGFBP6	0.186409	0.089629	0.0967795	0.00148585	0.011868	Up	promoter	IGFBP6	ILMN_1669362	6.36189e-23	-7.06262	Down	3
chr12:99038272-99039483	IKBIP;APAF1	0.115945	0.0846621	0.0312825	1.80015e-05	0.00129144	Up	promoter	IKBIP	ILMN_2324989	1.02554e-11	-3.23483	Down	2
chr12:99038272-99039483	IKBIP;APAF1	0.115945	0.0846621	0.0312825	1.80015e-05	0.00129144	Up	promoter	APAF1	ILMN_1659463	7.51075e-11	-3.00487	Down	2
chr19:10764244-10765807	ILF3	0.0815737	0.0379356	0.0436381	0.00463787	0.0232735	Up	promoter	ILF3	ILMN_1669584	9.9463e-07	-1.88711	Down	1
chr19:15235912-15236631	ILVBL	0.249659	0.408685	-0.159026	0.0132473	0.0411219	Down	promoter	ILVBL	ILMN_1759419	5.63682e-09	2.37646	Up	1
chr3:49066573-49066983	IMPDH2	0.762038	0.666182	0.0958567	0.0154134	0.0456162	Up	promoter	IMPDH2	ILMN_1705737	1.14629e-08	-2.36251	Down	1
chr1:156818622-156819192	INSRR;NTRK1	0.0801491	0.152039	-0.0718896	0.00182473	0.0132662	Down	exon	NTRK1	ILMN_1731777	0.00535646	1.12494	Up	1
chr13:52025691-52027946	INTS6	0.226558	0.277479	-0.0509209	0.00230655	0.0151222	Down	promoter	INTS6	ILMN_2312304	2.10401e-05	1.62533	Up	3
chr8:28748070-28748431	INTS9;HMBOX1	0.0356523	0.346123	-0.310471	0.00810356	0.031655	Down	promoter	HMBOX1	ILMN_1720059	3.03061e-06	1.86156	Up	1
chr14:24657555-24658221	IPO4;TM9SF1	0.675686	0.743593	-0.0679064	0.00671226	0.0284223	Down	promoter	IPO4	ILMN_1798172	0.000240339	-1.42693	Down	1
chr16:19729194-19729896	IQCK;C16orf88	0.474513	0.43815	0.0363625	0.0116379	0.0380505	Up	promoter	IQCK	ILMN_2081883	5.49347e-08	-2.21589	Down	2
chr15:90931162-90932019	IQGAP1	0.0555314	0.131277	-0.0757452	0.00488186	0.0237847	Down	promoter	IQGAP1	ILMN_1803819	0.000287957	-1.4291	Down	1
chr19:50167690-50168198	IRF3	0.78578	0.847411	-0.0616315	0.0139083	0.0424258	Down	promoter	IRF3	ILMN_1765649	0.00307654	-1.12323	Down	1
chr16:85932121-85932942	IRF8	0.432919	0.336448	0.0964709	0.0156733	0.0459771	Up	promoter	IRF8	ILMN_1666594	7.8248e-09	2.86302	Up	2
chr2:227662082-227664912	IRS1	0.0415222	0.165696	-0.124174	0.000144995	0.00355934	Down	promoter	IRS1	ILMN_1759232	4.86554e-05	1.52979	Up	1
chr16:54317821-54324604	IRX3	0.212781	0.154004	0.0587771	0.00948639	0.0342867	Up	promoter	IRX3	ILMN_1811468	0.00306861	-1.11917	Down	1
chr15:74467613-74467892	ISLR	0.2061	0.317281	-0.11118	0.00338247	0.0190738	Down	exon	ISLR	ILMN_1747593	9.07807e-17	-4.82615	Down	1
chr5:52083946-52084287	ITGA1;PELO	0.280498	0.424576	-0.144078	0.0155141	0.0457058	Down	promoter	PELO	ILMN_1802411	2.72392e-10	-2.94111	Down	1
chr15:68723367-68724691	ITGA11	0.21085	0.124857	0.0859923	6.89351e-05	0.00247492	Up	promoter	ITGA11	ILMN_2406084	1.18845e-17	-4.72315	Down	1
chr17:48132994-48134084	ITGA3	0.0784691	0.0536394	0.0248297	0.00936358	0.0341246	Up	promoter	ITGA3	ILMN_1685397	3.82508e-14	-3.9634	Down	2
chr12:56101212-56101600	ITGA7	0.184476	0.233325	-0.0488493	9.47138e-08	8.29146e-05	Down	promoter	ITGA7	ILMN_1791409	1.49007e-13	3.64667	Up	4
chr12:56109798-56110298	ITGA7	0.192534	0.389384	-0.19685	0.00115385	0.0102995	Down	promoter	ITGA7	ILMN_1791409	1.49007e-13	3.64667	Up	4
chr2:9563126-9564282	ITGB1BP1;CPSF3	0.263932	0.328926	-0.0649938	0.00529787	0.0247355	Down	promoter	ITGB1BP1	ILMN_1665107	0.000558651	1.36706	Up	2
chr17:45330928-45331766	ITGB3	0.203764	0.169714	0.0340502	7.94907e-05	0.00270047	Up	promoter	ITGB3	ILMN_1733324	0.00965727	-1.07545	Down	1
chr2:231729631-231730821	ITM2C	0.24837	0.264687	-0.0163162	0.0155821	0.0457658	Down	promoter	ITM2C	ILMN_1680453	3.51637e-05	-1.54317	Down	2
chr6:33588617-33589909	ITPR3	0.0276719	0.0128081	0.0148639	0.00740974	0.0299638	Up	promoter	ITPR3	ILMN_1815500	5.64077e-19	-5.14758	Down	1
chr15:40697781-40698368	IVD	0.0869239	0.0353496	0.0515743	0.0091988	0.0338425	Up	promoter	IVD	ILMN_1724207	8.24112e-08	2.23556	Up	1
chr10:133951698-133952012	JAKMIP3	0.506992	0.568665	-0.0616733	0.00556436	0.0253903	Down	intron	JAKMIP3	ILMN_1753490	9.8212e-09	2.8088	Up	2
chr11:133994709-133995090	JAM3	0.651635	0.728533	-0.0768989	0.00402229	0.0214633	Down	intron	JAM3	ILMN_1769575	3.12948e-09	-2.46606	Down	2
chr17:39913716-39914026	JUP	0.658201	0.702928	-0.0447264	0.000371393	0.00538097	Down	exon	JUP	ILMN_1733811	0.000168091	1.55511	Up	1
chr18:44526866-44527137	KATNAL2	0.112418	0.0860789	0.0263394	0.00599698	0.026276	Up	promoter	KATNAL2	ILMN_1745826	4.35894e-16	4.30811	Up	1
chr20:48098512-48099560	KCNB1	0.339094	0.536999	-0.197905	2.29399e-06	0.000435664	Down	promoter	KCNB1	ILMN_1711092	2.96401e-13	3.97135	Up	3
chr7:119915062-119915485	KCND2	0.780718	0.872713	-0.0919958	0.00687224	0.0287196	Down	exon	KCND2	ILMN_1748755	0.00151442	-1.34168	Down	1
chr1:215256051-215256636	KCNK2	0.0773149	0.0595481	0.0177668	0.0122491	0.0391967	Up	promoter	KCNK2	ILMN_2376953	7.09134e-16	-4.25231	Down	1
chr10:79396095-79398495	KCNMA1	0.814645	0.860782	-0.0461364	0.00883534	0.0329433	Down	promoter	KCNMA1	ILMN_2297765	2.86107e-16	-4.24627	Down	1
chr13:77459322-77461099	KCTD12	0.12841	0.0791838	0.0492266	0.00377966	0.0205652	Up	promoter	KCTD12	ILMN_1742332	2.11896e-08	-2.30875	Down	2
chr16:2746527-2746794	KCTD5	0.772063	0.841951	-0.0698881	3.92483e-06	0.000500878	Down	intron	KCTD5	ILMN_1672728	0.00780606	-1.01725	Down	1
chr16:2757535-2757911	KCTD5	0.82914	0.867328	-0.0381874	0.00163502	0.0124932	Down	exon	KCTD5	ILMN_1672728	0.00780606	-1.01725	Down	1
chr1:175161900-175162364	KIAA0040	0.577134	0.49798	0.0791542	0.000314379	0.00499141	Up	promoter	KIAA0040	ILMN_1797191	0.000745266	1.36741	Up	1
chr7:4815019-4815542	KIAA0415	0.296991	0.389541	-0.0925504	0.00179152	0.0131665	Down	promoter	KIAA0415	ILMN_2083559	0.000730605	1.45351	Up	1
chr7:4823506-4824097	KIAA0415	0.774365	0.858553	-0.0841877	0.0137111	0.0420681	Down	exon	KIAA0415	ILMN_2083559	0.000730605	1.45351	Up	2
chr1:3773187-3774465	KIAA0562;DFFB	0.122318	0.0901383	0.0321801	0.00130575	0.0110931	Up	promoter	DFFB	ILMN_1678962	0.00101546	-1.32639	Down	1
chr7:36429250-36429806	KIAA0895;ANLN	0.139258	0.0927494	0.0465087	0.00528273	0.0247337	Up	promoter	ANLN	ILMN_1739645	1.96263e-13	-3.55756	Down	3
chr4:154386834-154388183	KIAA0922	0.889008	0.913585	-0.0245771	0.00286932	0.0171011	Down	promoter	KIAA0922	ILMN_1668469	0.000629637	1.27428	Up	1
chr4:186124665-186125441	KIAA1430	0.807878	0.716922	0.0909561	0.0132999	0.041186	Up	promoter	KIAA1430	ILMN_3244574	0.000646143	-1.27247	Down	1
chr3:108308227-108308604	KIAA1524;DZIP3	0.162461	0.145853	0.0166084	0.0148743	0.0445309	Up	promoter	KIAA1524	ILMN_1728225	2.29325e-05	-2.06534	Down	1
chr4:175204565-175205395	KIAA1712;FBXO8	0.0469789	0.0220377	0.0249413	8.82956e-05	0.00280375	Up	promoter	FBXO8	ILMN_1672843	6.12373e-07	1.99576	Up	4
chr10:94351356-94351615	KIF11	0.0451331	0.0245776	0.0205555	0.00214663	0.0146371	Up	intergenic	KIF11	ILMN_1794539	4.03643e-11	-3.23377	Down	1
chr1:10270015-10271306	KIF1B	0.109779	0.0895497	0.0202298	0.00400892	0.0214214	Up	promoter	KIF1B	ILMN_1735552	7.36512e-07	1.95297	Up	1
chr1:245498883-245499218	KIF26B	0.76659	0.836627	-0.0700368	0.000285156	0.00483154	Down	intron	KIF26B	ILMN_2055330	2.1994e-10	-3.65041	Down	2
chr1:245740993-245741204	KIF26B	0.515143	0.588474	-0.0733309	0.0100654	0.0353201	Down	intron	KIF26B	ILMN_2055330	2.1994e-10	-3.65041	Down	1
chr1:245836323-245836747	KIF26B	0.690386	0.819594	-0.129208	0.00484426	0.0237636	Down	intron	KIF26B	ILMN_2055330	2.1994e-10	-3.65041	Down	5
chrX:69509644-69509962	KIF4A;PDZD11	0.320608	0.0598162	0.260791	0.0146063	0.0439322	Up	promoter	KIF4A	ILMN_1799667	5.02845e-09	-2.47408	Down	1
chr6:33377929-33379167	KIFC1	0.747639	0.796561	-0.0489216	6.77991e-05	0.00247492	Down	promoter	KIFC1	ILMN_2222008	7.28945e-15	-4.26124	Down	5
chr12:88973460-88974666	KITLG	0.0994822	0.0778104	0.0216718	0.0040427	0.0214654	Up	promoter	KITLG	ILMN_2341595	5.42146e-09	-2.84712	Down	1
chr6:43026939-43027841	KLC4;MRPL2	0.115352	0.0990974	0.0162544	0.0142081	0.0430018	Up	promoter	KLC4	ILMN_2258363	0.000231897	-1.49223	Down	1
chr3:47323747-47324607	KLHL18;KIF9	0.0840224	0.0565966	0.0274258	0.00806332	0.031655	Up	promoter	KIF9	ILMN_1762192	0.000743026	-1.22209	Down	1
chr1:6661776-6663844	KLHL21	0.0765885	0.0601281	0.0164604	0.000523649	0.00620372	Up	promoter	KLHL21	ILMN_1692785	0.00196819	1.28242	Up	1
chr2:23865573-23865776	KLHL29	0.762646	0.819713	-0.057067	0.00908575	0.0336143	Down	exon	KLHL29	ILMN_3178406	0.00632781	-1.06163	Down	1
chr11:75136407-75136689	KLHL35	0.660034	0.721283	-0.0612487	0.00398945	0.0213468	Down	exon	KLHL35	ILMN_1693471	0.000236528	-1.43216	Down	1
chr17:66031784-66032292	KPNA2	0.666448	0.804723	-0.138275	0.000156265	0.0036468	Down	promoter	KPNA2	ILMN_1721868	6.05399e-05	-1.55918	Down	1
chr19:10676267-10677064	KRI1	0.83419	0.884503	-0.0503136	0.00330826	0.0188279	Down	promoter	KRI1	ILMN_1751395	0.00561829	-1.16395	Down	1
chr12:52626793-52627577	KRT7	0.234858	0.323231	-0.0883732	0.00037372	0.00538097	Down	promoter	KRT7	ILMN_2163723	5.56042e-19	-5.58014	Down	5
chr12:52639195-52639416	KRT7	0.192048	0.0268303	0.165217	0.00578333	0.0259758	Up	exon	KRT7	ILMN_2163723	5.56042e-19	-5.58014	Down	1
chr6:108615961-108616398	LACE1	0.108765	0.073086	0.0356792	0.00247302	0.0156941	Up	promoter	LACE1	ILMN_2203987	0.000712318	1.46837	Up	1
chr18:7011267-7011488	LAMA1	0.442287	0.646754	-0.204467	0.00148501	0.011868	Down	exon	LAMA1	ILMN_1696434	1.78283e-13	-3.46249	Down	1
chr9:133901745-133901956	LAMC3	0.687999	0.732005	-0.0440064	0.000380585	0.00538097	Down	exon	LAMC3	ILMN_1688642	2.41523e-12	4.0941	Up	2
chr17:37025737-37027104	LASP1	0.102802	0.0765949	0.0262067	0.000201076	0.00414051	Up	promoter	LASP1	ILMN_1665909	0.004091	-1.07305	Down	2
chr17:37074860-37075097	LASP1	0.758038	0.570366	0.187673	0.000775318	0.00798825	Up	exon	LASP1	ILMN_1665909	0.004091	-1.07305	Down	1
chr12:50560726-50561386	LASS5	0.0950961	0.0586689	0.0364273	0.00014078	0.00355934	Up	promoter	LASS5	ILMN_2208495	2.25851e-05	-1.59905	Down	1
chr7:127880750-127881375	LEP	0.0527041	0.152549	-0.0998447	0.00221147	0.0148548	Down	promoter	LEP	ILMN_2207504	3.12265e-09	2.70666	Up	1
chr1:65991001-65991811	LEPR	0.342078	0.5187	-0.176622	0.0182075	0.0498094	Down	promoter	LEPR	ILMN_2330570	0.000667676	1.44328	Up	2
chr7:2558371-2559967	LFNG	0.282607	0.234688	0.0479191	0.0105554	0.0361234	Up	promoter	LFNG	ILMN_1663080	3.46228e-06	3.20818	Up	2
chr13:40176849-40177576	LHFP	0.0469382	0.033008	0.0139302	0.00176301	0.0131092	Up	promoter	LHFP	ILMN_1767448	1.58552e-05	-1.67849	Down	1
chr7:73498098-73498697	LIMK1	0.122757	0.095905	0.0268516	0.00563935	0.0256118	Up	promoter	LIMK1	ILMN_1797362	5.6119e-05	-1.74625	Down	1
chr1:226496361-226497501	LIN9	0.462389	0.7052	-0.242811	0.00939558	0.0341449	Down	promoter	LIN9	ILMN_2137084	0.00879085	-1.18614	Down	2
chr16:11680008-11681275	LITAF	0.0865547	0.101805	-0.0152503	0.00820743	0.0317956	Down	promoter	LITAF	ILMN_1713934	1.82147e-08	2.30225	Up	2
chr1:87800835-87801252	LMO4	0.0377313	0.104685	-0.0669542	0.00755583	0.0303644	Down	intron	LMO4	ILMN_1703487	0.00255537	1.12454	Up	1
chr8:144099928-144100593	LOC100133669;LY6E	0.0620608	0.0408776	0.0211832	0.012762	0.0402277	Up	promoter	LY6E	ILMN_1695404	4.99917e-11	-2.86554	Down	1
chr10:93169487-93170573	LOC100188947;HECTD2	0.149093	0.111995	0.0370984	0.00183375	0.0132784	Up	promoter	HECTD2	ILMN_1668876	0.00013456	-1.67372	Down	1
chr11:18230619-18230906	LOC494141	0.207844	0.278152	-0.0703081	1.89348e-05	0.00130737	Down	promoter	LOC494141	ILMN_3292784	2.44921e-07	2.28837	Up	1
chr6:52528939-52529651	LOC730101	0.134949	0.189734	-0.0547843	0.000375121	0.00538097	Down	promoter	LOC730101	ILMN_3229424	6.58293e-05	-1.68315	Down	1
chr12:7125534-7126356	LPCAT3	0.450388	0.504368	-0.0539794	0.00047405	0.00600154	Down	promoter	LPCAT3	ILMN_1805225	5.60017e-13	3.44275	Up	2
chr2:11886249-11887207	LPIN1	0.375608	0.445886	-0.070278	0.00963435	0.0345007	Down	promoter	LPIN1	ILMN_1671554	3.15818e-12	3.22607	Up	1
chr1:99729982-99730335	LPPR4	0.0719451	0.0945453	-0.0226002	0.0096627	0.0345007	Down	promoter	LPPR4	ILMN_2172497	2.5773e-12	3.1663	Up	1
chr3:66550318-66551848	LRIG1	0.364338	0.424486	-0.0601487	9.33382e-05	0.00284718	Down	promoter	LRIG1	ILMN_1707342	2.93251e-09	2.70648	Up	2
chr2:142887724-142888553	LRP1B	0.273454	0.446446	-0.172992	0.0162249	0.0467674	Down	exon	LRP1B	ILMN_1696587	0.00997159	-1.05191	Down	1
chr11:76381449-76382295	LRRC32	0.14279	0.0808601	0.0619296	0.00584023	0.0260711	Up	promoter	LRRC32	ILMN_2129161	6.81485e-14	-4.00104	Down	3
chr1:54411057-54411943	LRRC42;HSPB11	0.0858455	0.0636729	0.0221726	0.017564	0.0487126	Up	promoter	LRRC42	ILMN_1688479	0.00210508	-1.16345	Down	2
chr3:37217053-37218129	LRRFIP2	0.198043	0.0808161	0.117227	0.00263743	0.0161924	Up	promoter	LRRFIP2	ILMN_1707156	0.00156176	-1.21111	Down	1
chr15:101513245-101514323	LRRK1	0.0658877	0.0511861	0.0147016	0.00278986	0.0167825	Down	exon	LRRK1	ILMN_1696004	5.98233e-09	-2.43845	Down	1
chr15:101458286-101460223	LRRK1	0.727722	0.852865	-0.125143	0.00544241	0.02507	Up	promoter	LRRK1	ILMN_1696004	5.98233e-09	-2.43845	Down	1
chr6:31774475-31774862	LSM2	0.7524	0.812684	-0.0602836	0.00500476	0.0238774	Down	promoter	LSM2	ILMN_2070300	0.000162631	-1.42086	Down	7
chr12:96429014-96429509	LTA4H	0.125823	0.108248	0.017575	0.00409335	0.021575	Up	promoter	LTA4H	ILMN_1690342	0.00707774	-1.02159	Down	1
chr14:75077317-75079596	LTBP2	0.533177	0.483527	0.0496496	0.00296313	0.0175254	Up	promoter	LTBP2	ILMN_3248591	9.39894e-19	-5.02032	Down	1
chr14:75052567-75052820	LTBP2	0.0273037	0.0126971	0.0146066	0.00566271	0.0256574	Up	exon	LTBP2	ILMN_3248591	9.39894e-19	-5.02032	Down	1
chr11:65321225-65321823	LTBP3	0.704076	0.651014	0.0530616	0.000151337	0.00355934	Down	exon	LTBP3	ILMN_1805395	1.48868e-08	-2.29897	Down	2
chr11:65325081-65326209	LTBP3	0.696034	0.788675	-0.0926409	0.00139653	0.011496	Up	promoter	LTBP3	ILMN_1805395	1.48868e-08	-2.29897	Down	2
chr11:65313843-65314455	LTBP3	0.275713	0.249673	0.02604	0.00685252	0.0286681	Up	exon	LTBP3	ILMN_1805395	1.48868e-08	-2.29897	Down	3
chr19:41119031-41120394	LTBP4	0.118964	0.0642804	0.0546835	0.00096205	0.0093408	Up	exon	LTBP4	ILMN_1665219	3.27073e-12	-3.45279	Down	1
chr19:41129847-41130112	LTBP4	0.950877	0.87035	0.0805276	0.00303137	0.0177127	Up	exon	LTBP4	ILMN_1665219	3.27073e-12	-3.45279	Down	1
chr5:179222608-179223825	LTC4S	0.461705	0.52229	-0.0605853	0.0122418	0.0391967	Down	exon	LTC4S	ILMN_1668247	1.37099e-05	-1.80709	Down	1
chr2:133426652-133428870	LYPD1;NCKAP5	0.38414	0.620397	-0.236257	0.00182522	0.0132662	Down	promoter	LYPD1	ILMN_3242105	4.6177e-11	-3.14166	Down	2
chr2:133426652-133428870	LYPD1;NCKAP5	0.38414	0.620397	-0.236257	0.00182522	0.0132662	Down	promoter	NCKAP5	ILMN_1809490	3.16041e-05	-2.0588	Down	2
chr1:219347109-219347572	LYPLAL1	0.102774	0.0631071	0.0396667	2.79309e-05	0.00154578	Up	promoter	LYPLAL1	ILMN_2142117	1.07447e-10	2.83142	Up	2
chr12:25348039-25348399	LYRM5;CASC1	0.0716497	0.109119	-0.0374695	0.00793496	0.0313399	Down	promoter	LYRM5	ILMN_1744534	5.43515e-07	2.01511	Up	1
chr7:1865543-1865768	MAD1L1	0.748066	0.809618	-0.0615522	0.000199264	0.00412806	Down	intron	MAD1L1	ILMN_2358069	3.75563e-06	-1.8719	Down	1
chr7:1902762-1903059	MAD1L1	0.689256	0.76127	-0.0720135	0.00774901	0.030947	Down	intron	MAD1L1	ILMN_2358069	3.75563e-06	-1.8719	Down	1
chr7:1913829-1914077	MAD1L1	0.823465	0.864912	-0.0414466	0.0111142	0.0371895	Down	intron	MAD1L1	ILMN_2358069	3.75563e-06	-1.8719	Down	1
chr7:1977286-1977912	MAD1L1	0.648745	0.687586	-0.0388412	0.0137845	0.0421809	Down	intron	MAD1L1	ILMN_2358069	3.75563e-06	-1.8719	Down	2
chr7:1978698-1978934	MAD1L1	0.836562	0.873834	-0.0372718	0.00478597	0.023649	Down	intron	MAD1L1	ILMN_2358069	3.75563e-06	-1.8719	Down	1
chr7:1991914-1992122	MAD1L1	0.894557	0.930097	-0.0355401	0.00504322	0.0239939	Down	intron	MAD1L1	ILMN_2358069	3.75563e-06	-1.8719	Down	1
chr7:2107080-2107381	MAD1L1	0.856633	0.90521	-0.0485773	0.000246784	0.00455314	Down	intron	MAD1L1	ILMN_2358069	3.75563e-06	-1.8719	Down	3
chr7:2116367-2116781	MAD1L1	0.816848	0.870026	-0.0531776	0.00165114	0.0125669	Down	intron	MAD1L1	ILMN_2358069	3.75563e-06	-1.8719	Down	3
chr7:2195683-2195983	MAD1L1	0.740823	0.840263	-0.0994405	3.66465e-06	0.000500878	Down	intron	MAD1L1	ILMN_2358069	3.75563e-06	-1.8719	Down	3
chr7:2250016-2250275	MAD1L1	0.804961	0.854723	-0.0497626	0.00706413	0.029165	Down	intron	MAD1L1	ILMN_2358069	3.75563e-06	-1.8719	Down	2
chr7:1976258-1976464	MAD1L1	0.619976	0.691559	-0.0715831	0.00125545	0.0108334	Down	exon	MAD1L1	ILMN_2358069	3.75563e-06	-1.8719	Down	1
chr1:11750701-11752651	MAD2L2;C1orf187	0.229548	0.252822	-0.0232744	0.00139768	0.011496	Down	promoter	MAD2L2	ILMN_1669550	0.000662593	-1.26259	Down	2
chrX:54835220-54835525	MAGED2	0.0441008	0.028069	0.0160318	0.00192225	0.0137142	Up	promoter	MAGED2	ILMN_1683576	2.28173e-10	-2.72311	Down	1
chr3:65364942-65365261	MAGI1	0.691707	0.844079	-0.152372	0.00817035	0.0317472	Down	exon	MAGI1	ILMN_1775853	0.00455729	-1.15214	Down	3
chr3:66023373-66025595	MAGI1	0.130996	0.113032	0.0179641	0.00437089	0.0223881	Up	promoter	MAGI1	ILMN_1775853	0.00455729	-1.15214	Down	1
chr8:120220388-120221222	MAL2	0.552286	0.610656	-0.0583702	0.0024874	0.0156941	Down	promoter	MAL2	ILMN_1770653	1.88307e-19	5.18003	Up	4
chr9:140005167-140005373	MAN1B1	0.711749	0.778647	-0.0668986	0.0132649	0.0411433	Down	exon	MAN1B1	ILMN_1771957	0.00257852	-1.13542	Down	1
chr1:25942661-25943191	MAN1C1	0.20167	0.141927	0.0597433	0.000616305	0.00692048	Up	promoter	MAN1C1	ILMN_3241904	0.0056097	-1.47717	Down	2
chr15:91445563-91446768	MAN2A2	0.168439	0.119295	0.0491442	0.0104131	0.03589	Up	promoter	MAN2A2	ILMN_1815148	3.69882e-05	1.60598	Up	1
chr4:103681836-103682348	MANBA	0.411146	0.628014	-0.216868	0.0082281	0.0318438	Down	promoter	MANBA	ILMN_1800733	0.00292602	-1.13632	Down	3
chrX:43515325-43515681	MAOA	0.0598416	0.0413613	0.0184803	0.000423599	0.00569451	Up	exon	MAOA	ILMN_1663640	6.85202e-27	8.86082	Up	1
chr17:61699007-61700728	MAP3K3	0.0685909	0.0512972	0.0172937	0.00694217	0.0288872	Up	promoter	MAP3K3	ILMN_1779010	1.16657e-06	-1.89901	Down	2
chr10:30722378-30723707	MAP3K8	0.305911	0.208372	0.0975397	0.0151888	0.0451238	Up	promoter	MAP3K8	ILMN_1741159	2.41833e-05	2.01901	Up	2
chr2:102313549-102314478	MAP4K4	0.298592	0.218732	0.0798596	0.000299701	0.00491966	Up	promoter	MAP4K4	ILMN_2375002	3.90067e-05	-1.61868	Down	3
chr22:50705406-50706553	MAPK11	0.642838	0.688685	-0.045847	0.000222716	0.0043957	Down	exon	MAPK11	ILMN_1724715	4.30372e-05	1.52425	Up	2
chr14:55518131-55518957	MAPK1IP1L	0.102012	0.0782689	0.0237433	0.00371081	0.0202474	Up	promoter	MAPK1IP1L	ILMN_1779279	3.68024e-05	-1.60423	Down	2
chr22:51038494-51039752	MAPK8IP2	0.0824382	0.0282795	0.0541587	0.0095162	0.0342937	Up	promoter	MAPK8IP2	ILMN_1785731	1.14913e-16	5.09784	Up	1
chr16:1790363-1790708	MAPK8IP3	0.825213	0.862097	-0.0368836	0.00256658	0.0159803	Down	intron	MAPK8IP3	ILMN_1811574	0.00471805	-1.21104	Down	3
chr2:27193273-27193864	MAPRE3	0.164626	0.123799	0.0408272	0.000504339	0.00612479	Up	promoter	MAPRE3	ILMN_1734290	1.61741e-05	1.64757	Up	1
chr19:8478005-8478226	MARCH2	0.0858285	0.0636568	0.0221716	0.00586617	0.0261213	Up	promoter	MARCH2	ILMN_1703142	1.55724e-05	1.62929	Up	2
chr1:32800859-32802229	MARCKSL1	0.292089	0.238742	0.0533463	0.0118127	0.038231	Up	promoter	MARCKSL1	ILMN_1714433	0.00108572	-1.25675	Down	2
chr10:27443030-27443405	MASTL	0.0437068	0.0314102	0.0122966	0.0067641	0.0285222	Up	promoter	MASTL	ILMN_2135984	6.33161e-08	-2.4656	Down	1
chr16:29818681-29819554	MAZ	0.650221	0.573044	0.0771776	0.00810578	0.031655	Up	exon	MAZ	ILMN_1677997	0.000157425	-1.36585	Down	1
chr1:150551328-150552353	MCL1	0.10059	0.0663254	0.0342647	0.000340776	0.0051975	Up	promoter	MCL1	ILMN_1803988	1.9137e-08	-2.52824	Down	3
chr10:13203436-13203790	MCM10	0.0797863	0.0513764	0.0284099	0.0089071	0.0330905	Up	promoter	MCM10	ILMN_2413899	7.2846e-15	-4.00985	Down	3
chr22:35820095-35820302	MCM5	0.762083	0.714382	0.0477007	0.000686467	0.00738715	Up	exon	MCM5	ILMN_1815169	2.74186e-14	-4.06721	Down	1
chr1:85513509-85514555	MCOLN3	0.0757712	0.161991	-0.08622	0.000177409	0.00394991	Down	promoter	MCOLN3	ILMN_1775962	0.0013785	1.24355	Up	2
chr1:29557220-29557627	MECR	0.0409591	0.115254	-0.0742948	0.000449175	0.00578108	Down	promoter	MECR	ILMN_1673457	3.86686e-16	4.56979	Up	1
chr6:41888868-41889563	MED20;BYSL	0.082077	0.0604947	0.0215823	0.00677765	0.0285222	Up	promoter	BYSL	ILMN_1682792	0.00536031	-1.05143	Down	1
chr1:156469617-156471060	MEF2D	0.0874896	0.0623676	0.0251219	0.00212515	0.0145456	Up	promoter	MEF2D	ILMN_1763228	1.17027e-05	-1.62082	Down	1
chr14:101292043-101292709	MEG3	0.421597	0.486214	-0.0646172	0.00824952	0.0318806	Down	promoter	MEG3	ILMN_1671149	2.23155e-16	-4.60214	Down	2
chr1:3435988-3436250	MEGF6	0.575022	0.70076	-0.125739	0.0167759	0.0475072	Down	intron	MEGF6	ILMN_3241441	3.66794e-13	-3.66945	Down	1
chr1:3499902-3500470	MEGF6	0.83599	0.893803	-0.0578126	1.99563e-05	0.00133294	Down	intron	MEGF6	ILMN_3241441	3.66794e-13	-3.66945	Down	1
chr1:3425576-3425797	MEGF6	0.676436	0.726302	-0.0498669	0.00183732	0.0132794	Down	exon	MEGF6	ILMN_3241441	3.66794e-13	-3.66945	Down	2
chr1:3427355-3427683	MEGF6	0.763734	0.811463	-0.0477293	0.00670914	0.0284223	Down	exon	MEGF6	ILMN_3241441	3.66794e-13	-3.66945	Down	1
chr15:37392601-37392829	MEIS2	0.138855	0.0952281	0.0436269	0.000260988	0.0046593	Up	promoter	MEIS2	ILMN_1695945	0.000832298	-1.27659	Down	2
chr15:37393666-37394248	MEIS2	0.09841	0.0715341	0.0268759	0.000364603	0.00537751	Up	promoter	MEIS2	ILMN_1695945	0.000832298	-1.27659	Down	2
chr17:81050692-81050986	METRNL	0.428438	0.475035	-0.0465978	0.000434305	0.00572278	Down	exon	METRNL	ILMN_2342066	6.30053e-11	-2.93012	Down	3
chr15:82335472-82339937	MEX3B	0.343686	0.411626	-0.0679401	0.00706915	0.029165	Down	promoter	MEX3B	ILMN_1658989	5.45612e-05	-1.72016	Down	2
chr1:17306551-17307363	MFAP2	0.295688	0.221746	0.073942	2.71009e-06	0.000464178	Up	promoter	MFAP2	ILMN_1787981	4.23368e-18	-5.04698	Down	9
chr4:170946766-170947925	MFAP3L	0.659655	0.815933	-0.156277	0.0040702	0.0215115	Down	promoter	MFAP3L	ILMN_1723277	8.01825e-06	1.93597	Up	2
chr11:119210290-119211658	MFRP;C1QTNF5	0.59101	0.660083	-0.069073	0.0141266	0.0428554	Down	promoter	C1QTNF5	ILMN_1744487	6.48306e-10	-2.68545	Down	1
chr22:39852205-39852939	MGAT3	0.032929	0.107305	-0.0743756	0.00034704	0.00526311	Down	promoter	MGAT3	ILMN_1853824	6.00019e-14	4.14617	Up	1
chr7:22539545-22540022	MGC87042	0.635235	0.662342	-0.0271069	0.00346874	0.019363	Down	promoter	MGC87042	ILMN_1663575	1.18344e-05	1.71437	Up	3
chr6:31370915-31371917	MICA	0.573518	0.684283	-0.110765	0.00592524	0.0261863	Down	promoter	MICA	ILMN_1708006	6.20629e-12	-3.61451	Down	3
chr6:109776194-109777645	MICAL1	0.108379	0.150991	-0.0426118	0.00273364	0.016625	Down	promoter	MICAL1	ILMN_1807972	7.2846e-15	-4.01099	Down	1
chrX:38662906-38664764	MID1IP1	0.44091	0.585209	-0.144299	0.0023757	0.0153859	Down	promoter	MID1IP1	ILMN_1668960	3.18436e-06	1.81877	Up	2
chr1:67395683-67396483	MIER1	0.0572558	0.0395485	0.0177073	0.000272223	0.004783	Up	promoter	MIER1	ILMN_1682232	0.00972056	-0.990394	Down	1
chr8:145622979-145623325	MIR1234;CPSF1	0.766966	0.829697	-0.0627314	0.00268942	0.0164348	Down	exon	CPSF1	ILMN_1654545	0.000194691	-1.40105	Down	1
chr11:64135815-64136381	MIR1237;RPS6KA4	0.884028	0.842189	0.0418388	0.00184471	0.013308	Up	promoter	RPS6KA4	ILMN_1756204	9.83393e-05	-1.52586	Down	2
chr6:33175561-33176387	MIR219-1;HSD17B8	0.434508	0.571814	-0.137305	0.005065	0.0240044	Down	promoter	HSD17B8	ILMN_1715324	6.19435e-10	2.72882	Up	1
chr15:69222589-69223380	MIR548H4;SPESP1;NOX5	0.440532	0.521679	-0.0811466	1.22097e-05	0.00110001	Down	promoter	NOX5	ILMN_1668426	0.00139231	1.28634	Up	1
chr2:122494108-122494494	MKI67IP	0.127103	0.0689694	0.0581334	0.000125277	0.00332258	Up	promoter	MKI67IP	ILMN_1786189	0.000245662	-1.45915	Down	1
chr20:10414276-10414993	MKKS	0.637065	0.706802	-0.0697374	0.00983634	0.0348	Down	promoter	MKKS	ILMN_2274180	7.46566e-05	1.51076	Up	1
chr22:41032129-41033272	MKL1	0.35264	0.413186	-0.0605458	0.000379267	0.00538097	Down	promoter	MKL1	ILMN_1651767	8.88709e-05	-1.92968	Down	3
chr19:2050630-2051566	MKNK2	0.190012	0.308111	-0.118099	0.0010165	0.00963071	Down	promoter	MKNK2	ILMN_2347068	1.17773e-10	2.80746	Up	2
chr19:2041823-2042593	MKNK2	0.570567	0.64215	-0.0715831	0.0170085	0.0478236	Down	exon	MKNK2	ILMN_2347068	1.17773e-10	2.80746	Up	2
chr16:74734152-74734572	MLKL	0.536379	0.648353	-0.111974	0.00367087	0.020143	Down	promoter	MLKL	ILMN_1737498	9.83981e-05	-1.85724	Down	2
chr7:73037528-73038957	MLXIPL	0.21093	0.244614	-0.0336842	0.000283029	0.00483154	Down	promoter	MLXIPL	ILMN_2399919	6.59271e-23	7.59617	Up	1
chr7:73021486-73021720	MLXIPL	0.166063	0.194708	-0.0286454	6.79672e-06	0.000692908	Down	exon	MLXIPL	ILMN_2399919	6.59271e-23	7.59617	Up	1
chr12:110010994-110011599	MMAB;MVK	0.709511	0.874228	-0.164718	0.00482295	0.0237108	Down	promoter	MMAB	ILMN_1689156	1.06803e-07	2.28018	Up	1
chr12:110010994-110011599	MMAB;MVK	0.709511	0.874228	-0.164718	0.00482295	0.0237108	Down	promoter	MVK	ILMN_1786310	0.000257168	1.34981	Up	1
chr14:23315027-23315265	MMP14	0.673655	0.721491	-0.0478357	0.000144241	0.00355934	Down	exon	MMP14	ILMN_1774739	0.000436824	-1.29203	Down	1
chr16:58073816-58074029	MMP15	0.228559	0.201331	0.0272286	0.0115473	0.0380069	Down	exon	MMP15	ILMN_1718646	4.87729e-09	2.52009	Up	1
chr16:58059380-58061477	MMP15	0.814626	0.859185	-0.0445588	0.010228	0.0356966	Up	promoter	MMP15	ILMN_1718646	4.87729e-09	2.52009	Up	2
chr4:154265607-154266394	MND1	0.090394	0.0576861	0.0327079	0.00844292	0.032259	Up	promoter	MND1	ILMN_2148796	2.85624e-12	-3.27636	Down	2
chr17:2302892-2305402	MNT	0.0962797	0.0743926	0.0218871	0.0108351	0.0365653	Up	promoter	MNT	ILMN_1792910	0.00987318	-1.02087	Down	1
chr2:223536122-223536565	MOGAT1	0.280859	0.345981	-0.0651214	0.00602977	0.026276	Down	promoter	MOGAT1	ILMN_1765971	3.81802e-17	4.73868	Up	3
chr1:220921411-220922176	MOSC2	0.362414	0.411767	-0.0493527	0.0108212	0.0365653	Down	promoter	MOSC2	ILMN_1665775	1.66727e-12	3.32935	Up	2
chrX:14890991-14891734	MOSPD2;FANCB	0.0409265	0.0199336	0.0209929	4.34342e-05	0.00193407	Up	promoter	MOSPD2	ILMN_2043569	1.191e-07	-2.23876	Up	3
chrX:14890991-14891734	MOSPD2;FANCB	0.0409265	0.0199336	0.0209929	4.34342e-05	0.00193407	Up	promoter	FANCB	ILMN_1698252	0.000454846	1.48063	Down	3
chr21:33672605-33673215	MRAP	0.40066	0.556486	-0.155827	0.0153736	0.0455332	Down	intron	MRAP	ILMN_1705676	3.62701e-30	10.3672	Up	3
chr17:60704542-60705943	MRC2	0.575512	0.489876	0.0856358	0.00149999	0.0119084	Up	promoter	MRC2	ILMN_1783946	9.32555e-14	-3.53256	Down	1
chr17:60744507-60744879	MRC2	0.954779	0.916812	0.0379667	0.0018298	0.0132746	Up	exon	MRC2	ILMN_1783946	9.32555e-14	-3.53256	Down	1
chr11:68778569-68778851	MRGPRF	0.234111	0.186319	0.0477915	2.88303e-06	0.000464178	Up	promoter	MRGPRF	ILMN_2075603	5.60214e-12	-3.69761	Down	7
chr19:39421063-39421615	MRPS12;SARS2	0.116188	0.076338	0.0398505	0.00266755	0.0163514	Up	promoter	MRPS12	ILMN_1810866	0.000711394	1.22533	Up	2
chr5:68513514-68514200	MRPS36	0.0535642	0.0370876	0.0164766	0.000335834	0.00516279	Up	promoter	MRPS36	ILMN_1807095	3.55825e-06	1.83145	Up	1
chr8:72755783-72756667	MSC	0.077185	0.0562854	0.0208995	0.00831961	0.0319427	Up	promoter	MSC	ILMN_1741404	2.50707e-09	3.52656	Up	1
chr17:55333068-55334245	MSI2	0.0957777	0.0666103	0.0291674	0.00849057	0.032259	Up	promoter	MSI2	ILMN_1713088	1.3547e-08	2.69061	Up	4
chrX:11775784-11776936	MSL3	0.2127	0.391128	-0.178428	0.000184488	0.004032	Down	promoter	MSL3	ILMN_1713156	0.00232704	-1.12525	Down	1
chrX:64887549-64887837	MSN	0.905333	0.832261	0.0730725	0.0171524	0.0480465	Up	promoter	MSN	ILMN_1659895	7.36023e-08	-2.13226	Down	2
chr8:10191940-10192620	MSRA	0.329452	0.527657	-0.198205	0.000241733	0.00455314	Down	intron	MSRA	ILMN_2228180	1.49336e-05	1.63913	Up	3
chrX:131156818-131157775	MST4	0.127084	0.0886123	0.0384717	0.0019878	0.0140013	Up	promoter	MST4	ILMN_2328776	0.00229184	-1.16986	Down	1
[truncated: 643 more rows]

## Sheet: Table S3
Category	Term	P-value	Genes
[truncated: 12 more rows]

## Sheet: Table S4
Category	Term	P-value	Genes
[truncated: 4 more rows]

## Sheet: Table S5
Wahl S, Drong A, Lehne, B et al., Epigenome-wide association study of body mass index, and the adverse outcomes of adiposity, Nature 2016
[truncated: 29 more rows]

[truncated: 9 more sheets: Table S6, Table S7, Table S8, Table S9, Table S10, Table S11, Table S12, Table S13, Table S14]
